# Supplementary material for: catena-Poly[[[aqua­(5-nitro­benzene-1,2,3-tricarboxyl­ato-κO 1)copper(II)]-di-μ-aqua-[diaqua­sodium]-di-μ-aqua] tetra­hydrate]
Source: Acta Crystallogr Sect E Struct Rep Online. 2010 Jan 9;66(Pt 2):m132–3. doi: 10.1107/S1600536810000401 (PMC2979819; doi:10.1107/S1600536810000401)
Supplement: Supplementary file 1 [file e-66-0m132-sup1.cif]

##############################################################################
###                                                                        ###
###        Electronic paper (Acta Crystallographica Section E)             ###
###                                                                        ###
##############################################################################
#                                                                            #
# This CIF contains the data in a paper accepted for publication in Acta     #
# Crystallographica Section E. It conforms to the requirements of Notes      #
# for Authors for Section E, and has been peer reviewed under the auspices   #
# of the IUCr Commission on Journals.                                        #
#                                                                            #
# Full details of the Crystallographic Information File format               #
# are given in the paper "The Crystallographic Information File (CIF):       #
# a New Standard Archive File for Crystallography" by S. R. Hall, F. H.      #
# Allen and I. D. Brown [Acta Cryst. (1991), A47, 655-685].                  #
#                                                                            #
# The current version of the core CIF dictionary is obtainable from          #
# ftp://ftp.iucr.org/pub/cif_core.dic. The current version number is 2.4.    #
#                                                                            #
# Software is freely available for graphical display of the structure(s) in  #
# this CIF.  For information consult the CIF home page http://www.iucr.org/  #
# cif/home.html                                                              #
#                                                                            #
# This file may be used for bona fide research purposes within the           #
# scientific community so long as proper attribution is given to the journal # 
# article from which it was obtained.                                        #
#                                                                            #
##############################################################################
                                             
data_I
_audit_creation_method     SHELXL-97
_chemical_name_systematic
;
<i>catena</i>-Poly[[[aqua(5-nitrobenzene-1,2,3-tricarboxylato-
\k<i>O</i>^1^)copper(II)]-di-\m-aqua-[diaquasodium]-di-\m-aqua]
tetrahydrate]
;
_chemical_name_common     ?
_chemical_formula_moiety     'C9 H16 Cu N Na O15, 4(H2 O)'
_chemical_formula_sum     'C9 H24 Cu N Na O19'
_chemical_formula_iupac     '[Cu Na (C9 H2 N O8) (H2 O)7], 4H2 O'
_chemical_formula_weight     536.82
_chemical_melting_point     ?
_symmetry_cell_setting     Triclinic
_symmetry_space_group_name_H-M     'P -1'
_symmetry_space_group_name_Hall     '-P 1'
loop_
    _symmetry_equiv_pos_as_xyz
    'x, y, z'
    '-x, -y, -z'
_cell_length_a     6.6480(13)
_cell_length_b     13.124(3)
_cell_length_c     13.531(3)
_cell_angle_alpha     63.46(3)
_cell_angle_beta     79.17(4)
_cell_angle_gamma     82.13(3)
_cell_volume     1035.5(4)
_cell_formula_units_Z     2
_cell_measurement_reflns_used     2416
_cell_measurement_theta_min     2.91
_cell_measurement_theta_max     27.69
_cell_measurement_temperature     295(2)
_exptl_crystal_description     block
_exptl_crystal_colour     blue
_exptl_crystal_size_max     0.27
_exptl_crystal_size_mid     0.26
_exptl_crystal_size_min     0.21
_exptl_crystal_density_diffrn     1.722
_exptl_crystal_density_meas     ?
_exptl_crystal_density_method     'not measured'
_exptl_crystal_F_000     554
_exptl_absorpt_coefficient_mu     1.169
_exptl_absorpt_correction_type     multi-scan
_exptl_absorpt_process_details     '(SADABS; Sheldrick, 2005)'
_exptl_absorpt_correction_T_min     0.7431
_exptl_absorpt_correction_T_max     0.7914
_exptl_special_details
;
;
_diffrn_ambient_temperature     295(2)
_diffrn_radiation_type     MoK\a
_diffrn_radiation_wavelength     0.71073
_diffrn_radiation_source     'fine-focus sealed tube'
_diffrn_radiation_monochromator     graphite
_diffrn_measurement_device_type     'Bruker APEXII area-detector diffractometer'
_diffrn_measurement_method     '\f and \w scan'
_diffrn_detector_area_resol_mean     ?
_diffrn_reflns_number     5466
_diffrn_reflns_av_R_equivalents     0.0211
_diffrn_reflns_av_sigmaI/netI     0.0400
_diffrn_reflns_theta_min     1.70
_diffrn_reflns_theta_max     25.20
_diffrn_reflns_theta_full     25.20
_diffrn_measured_fraction_theta_max     0.994
_diffrn_measured_fraction_theta_full     0.994
_diffrn_reflns_limit_h_min     -7
_diffrn_reflns_limit_h_max     7
_diffrn_reflns_limit_k_min     -15
_diffrn_reflns_limit_k_max     15
_diffrn_reflns_limit_l_min     -12
_diffrn_reflns_limit_l_max     16
_diffrn_standards_number     0
_diffrn_standards_interval_count     ?
_diffrn_standards_interval_time     ?
_diffrn_standards_decay_%     ?
_refine_special_details
;
Refinement of <i>F</i>^2^ against ALL reflections. The weighted <i>R</i>-factor
<i>wR</i> and goodness of fit <i>S</i> are based on <i>F</i>^2^, conventional
<i>R</i>-factors <i>R</i> are based on <i>F</i>, with <i>F</i> set to zero for
negative <i>F</i>^2^. The threshold expression of <i>F</i>^2^ >
\s(<i>F</i>^2^) is used only for calculating <i>R</i>-factors(gt) <i>etc</i>.
and is not relevant to the choice of reflections for refinement.
<i>R</i>-factors based on <i>F</i>^2^ are statistically about twice as large
as those based on <i>F</i>, and <i>R</i>- factors based on ALL data will be
even larger.
;
_reflns_number_total     3719
_reflns_number_gt     3113
_reflns_threshold_expression     I>2sigma(I)
_refine_ls_structure_factor_coef     Fsqd
_refine_ls_matrix_type     full
_refine_ls_R_factor_all     0.0568
_refine_ls_R_factor_gt     0.0467
_refine_ls_wR_factor_gt     0.1240
_refine_ls_wR_factor_ref     0.1331
_refine_ls_goodness_of_fit_ref     1.021
_refine_ls_restrained_S_all     1.021
_refine_ls_number_reflns     3696
_refine_ls_number_parameters     280
_refine_ls_number_restraints     0
_refine_ls_hydrogen_treatment     constr
_refine_ls_weighting_scheme     calc
_refine_ls_weighting_details
         'calc w=1/[\s^2^(Fo^2^)+(0.0826P)^2^+0.9060P] where P=(Fo^2^+2Fc^2^)/3'
_atom_sites_solution_hydrogens     geom
_atom_sites_solution_primary     direct
_atom_sites_solution_secondary     difmap
_refine_ls_shift/su_max     0.001
_refine_ls_shift/su_mean     0.000
_refine_diff_density_max     0.762
_refine_diff_density_min     -0.762
_refine_ls_extinction_method     none
_refine_ls_extinction_coef     ?
loop_
    _atom_type_symbol
    _atom_type_description
    _atom_type_scat_dispersion_real
    _atom_type_scat_dispersion_imag
    _atom_type_scat_source
    'C' 'C' 0.0033 0.0016
                         'International Tables Vol C Tables 4.2.6.8 and 6.1.1.4'
    'H' 'H' 0.0000 0.0000
                         'International Tables Vol C Tables 4.2.6.8 and 6.1.1.4'
    'Cu' 'Cu' 0.3201 1.2651
                         'International Tables Vol C Tables 4.2.6.8 and 6.1.1.4'
    'N' 'N' 0.0061 0.0033
                         'International Tables Vol C Tables 4.2.6.8 and 6.1.1.4'
    'Na' 'Na' 0.0362 0.0249
                         'International Tables Vol C Tables 4.2.6.8 and 6.1.1.4'
    'O' 'O' 0.0106 0.0060
                         'International Tables Vol C Tables 4.2.6.8 and 6.1.1.4'
_computing_data_collection     'APEX2 (Bruker, 2005)'
_computing_cell_refinement     'SAINT (Bruker, 2005)'
_computing_data_reduction     'SAINT (Bruker, 2005)'
_computing_structure_solution     'SHELXS97 (Sheldrick, 2008)'
_computing_structure_refinement     'SHELXL97 (Sheldrick, 2008)'
_computing_molecular_graphics     'Mercury (Macrae <i>et al.</i>,  2006)'
_computing_publication_material     'SHELXTL (Sheldrick, 2008)'
loop_
    _atom_site_type_symbol
    _atom_site_label
    _atom_site_fract_x
    _atom_site_fract_y
    _atom_site_fract_z
    _atom_site_U_iso_or_equiv
    _atom_site_adp_type
    _atom_site_calc_flag
    _atom_site_refinement_flags
    _atom_site_occupancy
    _atom_site_disorder_assembly
    _atom_site_disorder_group
    Cu Cu1 0.45974(6) 1.11126(4) 0.67569(3) 0.02613(17) Uani d . 1 . .
    Na Na1 0.9245(2) 1.21836(13) 0.62390(12) 0.0355(4) Uani d . 1 . .
    N N1 0.1276(5) 0.5042(3) 1.1324(2) 0.0300(7) Uani d . 1 . .
    C C1 0.2949(5) 0.8902(3) 0.8445(3) 0.0233(7) Uani d . 1 . .
    C C2 0.2868(5) 0.7638(3) 0.8775(3) 0.0224(7) Uani d . 1 . .
    C C3 0.3519(5) 0.7198(3) 0.7989(3) 0.0209(7) Uani d . 1 . .
    C C4 0.3514(5) 0.6022(3) 0.8333(3) 0.0219(7) Uani d . 1 . .
    C C5 0.2859(5) 0.5315(3) 0.9441(3) 0.0238(7) Uani d . 1 . .
    H H5 0.2926 0.4528 0.9687 0.029 Uiso calc R 1 . .
    C C6 0.2110(5) 0.5782(3) 1.0174(3) 0.0246(7) Uani d . 1 . .
    C C7 0.2114(5) 0.6939(3) 0.9862(3) 0.0240(7) Uani d . 1 . .
    H H7 0.1620 0.7239 1.0374 0.029 Uiso calc R 1 . .
    C C8 0.4157(5) 0.7967(3) 0.6777(3) 0.0217(7) Uani d . 1 . .
    C C9 0.4168(5) 0.5492(3) 0.7518(3) 0.0255(8) Uani d . 1 . .
    O O1 0.1623(5) 0.4011(2) 1.1654(2) 0.0438(7) Uani d . 1 . .
    O O2 0.0221(4) 0.5489(3) 1.1883(2) 0.0424(7) Uani d . 1 . .
    O O3 0.5154(4) 0.4541(2) 0.7880(2) 0.0350(6) Uani d . 1 . .
    O O4 0.3646(4) 0.6026(2) 0.6569(2) 0.0322(6) Uani d . 1 . .
    O O5 0.5992(3) 0.7895(2) 0.6373(2) 0.0279(5) Uani d . 1 . .
    O O6 0.2773(3) 0.8631(2) 0.62482(19) 0.0253(5) Uani d . 1 . .
    O O7 0.1643(4) 0.9349(2) 0.8958(2) 0.0378(7) Uani d . 1 . .
    O O8 0.4354(3) 0.94091(19) 0.76839(19) 0.0239(5) Uani d . 1 . .
    O O1W 1.0173(5) 1.3157(3) 0.4326(3) 0.0583(9) Uani d . 1 . .
    H H1W 1.1316 1.3136 0.3943 0.087 Uiso d R 1 . .
    H H2W 0.9188 1.3422 0.3956 0.087 Uiso d R 1 . .
    O O2W 0.3871(5) 0.2405(2) 0.8712(2) 0.0480(8) Uani d . 1 . .
    H H3W 0.3277 0.2063 0.9367 0.072 Uiso d R 1 . .
    H H4W 0.4314 0.2983 0.8694 0.072 Uiso d R 1 . .
    O O3W 0.2499(4) 0.4492(2) 0.5859(2) 0.0413(7) Uani d . 1 . .
    H H5W 0.2851 0.4832 0.6193 0.062 Uiso d R 1 . .
    H H6W 0.2712 0.4938 0.5177 0.062 Uiso d R 1 . .
    O O4W 0.8268(4) 1.3977(3) 0.6357(2) 0.0457(7) Uani d . 1 . .
    H H7W 0.7512 1.3945 0.6941 0.069 Uiso d R 1 . .
    H H8W 0.9337 1.4228 0.6390 0.069 Uiso d R 1 . .
    O O5W 0.8772(4) 0.8670(2) 0.7141(2) 0.0342(6) Uani d . 1 . .
    H H9W 1.0052 0.8651 0.6965 0.051 Uiso d R 1 . .
    H H10W 0.8229 0.8171 0.7068 0.051 Uiso d R 1 . .
    O O6W 0.7667(4) 0.8945(3) 0.9121(2) 0.0416(7) Uani d . 1 . .
    H H11W 0.8793 0.9089 0.9212 0.062 Uiso d R 1 . .
    H H12W 0.7799 0.8737 0.8607 0.062 Uiso d R 1 . .
    O O7W 0.1910(4) 1.1559(2) 0.7608(2) 0.0322(6) Uani d . 1 . .
    H H13W 0.1805 1.0929 0.8175 0.048 Uiso d R 1 . .
    H H14W 0.2254 1.1929 0.7914 0.048 Uiso d R 1 . .
    O O8W 0.6440(4) 1.1187(2) 0.7809(2) 0.0304(6) Uani d . 1 . .
    H H15W 0.6707 1.0528 0.8295 0.046 Uiso d R 1 . .
    H H16W 0.5749 1.1599 0.8095 0.046 Uiso d R 1 . .
    O O9W 0.2728(4) 1.0955(2) 0.5785(2) 0.0277(5) Uani d . 1 . .
    H H18W 0.2966 1.1361 0.5094 0.041 Uiso d R 1 . .
    H H17W 0.2814 1.0266 0.5904 0.041 Uiso d R 1 . .
    O O10W 0.7342(4) 1.0795(2) 0.5925(2) 0.0275(5) Uani d . 1 . .
    H H19W 0.7623 1.0126 0.6388 0.041 Uiso d R 1 . .
    H H20W 0.7367 1.0866 0.5275 0.041 Uiso d R 1 . .
    O O11W 0.5012(4) 1.2786(2) 0.5697(2) 0.0329(6) Uani d . 1 . .
    H H21W 0.5259 1.3005 0.5003 0.049 Uiso d R 1 . .
    H H22W 0.4304 1.3288 0.5857 0.049 Uiso d R 1 . .
loop_
    _atom_site_aniso_label
    _atom_site_aniso_U_11
    _atom_site_aniso_U_22
    _atom_site_aniso_U_33
    _atom_site_aniso_U_12
    _atom_site_aniso_U_13
    _atom_site_aniso_U_23
    Cu1 0.0215(3) 0.0263(3) 0.0308(3) -0.00127(17) -0.00157(18) -0.0134(2)
    Na1 0.0309(8) 0.0395(9) 0.0336(8) -0.0038(7) -0.0005(6) -0.0146(7)
    N1 0.0234(16) 0.0362(18) 0.0270(16) -0.0065(13) -0.0033(13) -0.0094(14)
    C1 0.0191(17) 0.0243(17) 0.0272(18) 0.0004(14) -0.0049(14) -0.0115(15)
    C2 0.0163(16) 0.0238(17) 0.0279(18) -0.0009(13) -0.0026(13) -0.0121(14)
    C3 0.0101(15) 0.0242(17) 0.0283(18) 0.0014(12) -0.0050(13) -0.0112(14)
    C4 0.0138(16) 0.0239(17) 0.0284(18) 0.0013(13) -0.0054(13) -0.0114(14)
    C5 0.0200(17) 0.0225(17) 0.0286(18) 0.0001(13) -0.0059(14) -0.0103(14)
    C6 0.0156(16) 0.0294(19) 0.0251(18) -0.0001(14) -0.0051(13) -0.0081(15)
    C7 0.0187(17) 0.0280(18) 0.0277(18) 0.0018(14) -0.0023(14) -0.0156(15)
    C8 0.0182(17) 0.0216(16) 0.0286(18) -0.0023(13) -0.0015(14) -0.0141(14)
    C9 0.0183(17) 0.0278(18) 0.032(2) -0.0085(14) 0.0041(14) -0.0158(16)
    O1 0.0474(18) 0.0309(16) 0.0384(16) -0.0047(13) -0.0023(13) -0.0029(12)
    O2 0.0423(17) 0.0481(17) 0.0325(15) -0.0075(14) 0.0089(13) -0.0178(14)
    O3 0.0375(15) 0.0285(14) 0.0415(15) 0.0052(12) -0.0052(12) -0.0193(12)
    O4 0.0358(15) 0.0358(14) 0.0275(14) -0.0040(12) -0.0032(11) -0.0161(12)
    O5 0.0168(12) 0.0343(14) 0.0294(13) -0.0004(10) 0.0008(10) -0.0127(11)
    O6 0.0199(12) 0.0275(13) 0.0253(12) 0.0016(10) -0.0047(10) -0.0090(10)
    O7 0.0351(15) 0.0314(14) 0.0463(16) -0.0050(12) 0.0122(12) -0.0225(13)
    O8 0.0199(12) 0.0218(12) 0.0275(13) -0.0024(9) 0.0004(10) -0.0095(10)
    O1W 0.0451(18) 0.070(2) 0.0423(18) 0.0258(16) -0.0035(14) -0.0179(16)
    O2W 0.066(2) 0.0372(16) 0.0431(17) -0.0126(15) 0.0103(15) -0.0239(14)
    O3W 0.0445(17) 0.0404(16) 0.0471(17) 0.0023(13) -0.0078(13) -0.0270(14)
    O4W 0.0373(16) 0.060(2) 0.0482(17) -0.0100(14) -0.0011(13) -0.0305(16)
    O5W 0.0208(13) 0.0348(14) 0.0501(17) 0.0011(11) -0.0051(11) -0.0219(13)
    O6W 0.0340(15) 0.0517(18) 0.0388(16) -0.0006(13) -0.0044(12) -0.0202(14)
    O7W 0.0282(14) 0.0322(14) 0.0372(14) -0.0002(11) 0.0014(11) -0.0187(12)
    O8W 0.0329(14) 0.0314(14) 0.0302(14) -0.0012(11) -0.0060(11) -0.0159(11)
    O9W 0.0288(13) 0.0267(13) 0.0274(13) -0.0017(10) -0.0054(10) -0.0111(11)
    O10W 0.0232(12) 0.0300(13) 0.0282(13) 0.0018(10) -0.0005(10) -0.0138(11)
    O11W 0.0394(15) 0.0237(13) 0.0310(14) -0.0019(11) 0.0016(11) -0.0104(11)
_geom_special_details
;
All e.s.d.'s (except the e.s.d. in the dihedral angle between two l.s. planes)
are estimated using the full covariance matrix. The cell e.s.d.'s are taken
into account individually in the estimation of e.s.d.'s in distances, angles
and torsion angles; correlations between e.s.d.'s in cell parameters are only
used when they are defined by crystal symmetry. An approximate (isotropic)
treatment of cell e.s.d.'s is used for estimating e.s.d.'s involving l.s.
planes.
;
loop_
    _geom_bond_atom_site_label_1
    _geom_bond_atom_site_label_2
    _geom_bond_site_symmetry_2
    _geom_bond_distance
    _geom_bond_publ_flag
    Cu1 O8 . 2.028(2) ?
    Cu1 O11W . 2.040(3) ?
    Cu1 O10W . 2.052(2) ?
    Cu1 O9W . 2.061(2) ?
    Cu1 O8W . 2.086(2) ?
    Cu1 O7W . 2.098(3) ?
    Na1 O1W . 2.318(4) ?
    Na1 O4W . 2.422(3) ?
    Na1 O8W . 2.529(3) ?
    Na1 O10W . 2.574(3) ?
    Na1 O7W 1_655 2.593(3) ?
    Na1 O9W 1_655 2.770(3) ?
    N1 O2 . 1.222(4) ?
    N1 O1 . 1.224(4) ?
    N1 C6 . 1.464(5) ?
    C1 O8 . 1.254(4) ?
    C1 O7 . 1.256(4) ?
    C1 C2 . 1.519(5) ?
    C2 C7 . 1.378(5) ?
    C2 C3 . 1.400(5) ?
    C3 C4 . 1.400(5) ?
    C3 C8 . 1.505(5) ?
    C4 C5 . 1.386(5) ?
    C4 C9 . 1.521(5) ?
    C5 C6 . 1.372(5) ?
    C5 H5 . 0.9300 ?
    C6 C7 . 1.382(5) ?
    C7 H7 . 0.9300 ?
    C8 O5 . 1.249(4) ?
    C8 O6 . 1.260(4) ?
    C9 O4 . 1.247(4) ?
    C9 O3 . 1.256(4) ?
    O1W H1W . 0.8400 ?
    O1W H2W . 0.8399 ?
    O2W H3W . 0.8400 ?
    O2W H4W . 0.8398 ?
    O3W H5W . 0.8401 ?
    O3W H6W . 0.8398 ?
    O4W H7W . 0.8401 ?
    O4W H8W . 0.8401 ?
    O5W H9W . 0.8401 ?
    O5W H10W . 0.8400 ?
    O6W H11W . 0.8399 ?
    O6W H12W . 0.8400 ?
    O7W Na1 1_455 2.593(3) ?
    O7W H13W . 0.8400 ?
    O7W H14W . 0.8399 ?
    O8W H15W . 0.8399 ?
    O8W H16W . 0.8399 ?
    O9W Na1 1_455 2.769(3) ?
    O9W H18W . 0.8398 ?
    O9W H17W . 0.8400 ?
    O10W H19W . 0.8398 ?
    O10W H20W . 0.8395 ?
    O11W H21W . 0.8400 ?
    O11W H22W . 0.8401 ?
loop_
    _geom_angle_atom_site_label_1
    _geom_angle_atom_site_label_2
    _geom_angle_atom_site_label_3
    _geom_angle_site_symmetry_1
    _geom_angle_site_symmetry_3
    _geom_angle
    _geom_angle_publ_flag
    O8 Cu1 O11W . . 174.07(9) ?
    O8 Cu1 O10W . . 89.57(10) ?
    O11W Cu1 O10W . . 85.25(11) ?
    O8 Cu1 O9W . . 85.27(10) ?
    O11W Cu1 O9W . . 92.50(11) ?
    O10W Cu1 O9W . . 97.07(10) ?
    O8 Cu1 O8W . . 91.76(10) ?
    O11W Cu1 O8W . . 90.54(11) ?
    O10W Cu1 O8W . . 83.80(10) ?
    O9W Cu1 O8W . . 176.89(10) ?
    O8 Cu1 O7W . . 94.30(10) ?
    O11W Cu1 O7W . . 91.04(11) ?
    O10W Cu1 O7W . . 174.87(10) ?
    O9W Cu1 O7W . . 86.61(10) ?
    O8W Cu1 O7W . . 92.71(10) ?
    O8 Cu1 Na1 . . 118.29(8) ?
    O11W Cu1 Na1 . . 59.92(9) ?
    O10W Cu1 Na1 . . 49.22(8) ?
    O9W Cu1 Na1 . . 134.47(8) ?
    O8W Cu1 Na1 . . 48.05(8) ?
    O7W Cu1 Na1 . . 125.72(8) ?
    O1W Na1 O4W . . 90.19(12) ?
    O1W Na1 O8W . . 146.32(13) ?
    O4W Na1 O8W . . 91.74(11) ?
    O1W Na1 O10W . . 89.56(13) ?
    O4W Na1 O10W . . 134.16(11) ?
    O8W Na1 O10W . . 65.55(9) ?
    O1W Na1 O7W . 1_655 121.61(12) ?
    O4W Na1 O7W . 1_655 93.88(11) ?
    O8W Na1 O7W . 1_655 91.80(9) ?
    O10W Na1 O7W . 1_655 124.37(10) ?
    O1W Na1 O9W . 1_655 76.07(10) ?
    O4W Na1 O9W . 1_655 139.84(11) ?
    O8W Na1 O9W . 1_655 120.44(10) ?
    O10W Na1 O9W . 1_655 84.04(8) ?
    O7W Na1 O9W 1_655 1_655 64.18(8) ?
    O1W Na1 O11W . . 84.16(11) ?
    O4W Na1 O11W . . 74.72(10) ?
    O8W Na1 O11W . . 64.06(9) ?
    O10W Na1 O11W . . 59.67(8) ?
    O7W Na1 O11W 1_655 . 152.36(9) ?
    O9W Na1 O11W 1_655 . 138.74(9) ?
    O1W Na1 Cu1 . . 109.05(11) ?
    O4W Na1 Cu1 . . 101.24(9) ?
    O8W Na1 Cu1 . . 37.82(6) ?
    O10W Na1 Cu1 . . 37.12(6) ?
    O7W Na1 Cu1 1_655 . 126.89(8) ?
    O9W Na1 Cu1 1_655 . 118.89(7) ?
    O11W Na1 Cu1 . . 36.68(5) ?
    O2 N1 O1 . . 124.0(3) ?
    O2 N1 C6 . . 118.0(3) ?
    O1 N1 C6 . . 117.9(3) ?
    O8 C1 O7 . . 125.5(3) ?
    O8 C1 C2 . . 116.4(3) ?
    O7 C1 C2 . . 118.2(3) ?
    C7 C2 C3 . . 120.9(3) ?
    C7 C2 C1 . . 118.4(3) ?
    C3 C2 C1 . . 120.7(3) ?
    C4 C3 C2 . . 119.2(3) ?
    C4 C3 C8 . . 119.4(3) ?
    C2 C3 C8 . . 121.4(3) ?
    C5 C4 C3 . . 119.6(3) ?
    C5 C4 C9 . . 118.6(3) ?
    C3 C4 C9 . . 121.8(3) ?
    C6 C5 C4 . . 119.6(3) ?
    C6 C5 H5 . . 120.2 ?
    C4 C5 H5 . . 120.2 ?
    C5 C6 C7 . . 122.0(3) ?
    C5 C6 N1 . . 119.5(3) ?
    C7 C6 N1 . . 118.5(3) ?
    C2 C7 C6 . . 118.5(3) ?
    C2 C7 H7 . . 120.8 ?
    C6 C7 H7 . . 120.8 ?
    O5 C8 O6 . . 125.2(3) ?
    O5 C8 C3 . . 118.1(3) ?
    O6 C8 C3 . . 116.7(3) ?
    O4 C9 O3 . . 126.4(3) ?
    O4 C9 C4 . . 117.4(3) ?
    O3 C9 C4 . . 116.2(3) ?
    C1 O8 Cu1 . . 128.3(2) ?
    Na1 O1W H1W . . 128.5 ?
    Na1 O1W H2W . . 115.0 ?
    H1W O1W H2W . . 114.4 ?
    H3W O2W H4W . . 104.9 ?
    H5W O3W H6W . . 105.6 ?
    Na1 O4W H7W . . 116.6 ?
    Na1 O4W H8W . . 107.4 ?
    H7W O4W H8W . . 101.9 ?
    H9W O5W H10W . . 112.6 ?
    H11W O6W H12W . . 112.2 ?
    Cu1 O7W Na1 . 1_455 104.30(11) ?
    Cu1 O7W H13W . . 97.3 ?
    Na1 O7W H13W 1_455 . 118.8 ?
    Cu1 O7W H14W . . 107.2 ?
    Na1 O7W H14W 1_455 . 127.7 ?
    H13W O7W H14W . . 97.3 ?
    Cu1 O8W Na1 . . 94.13(10) ?
    Cu1 O8W H15W . . 110.2 ?
    Na1 O8W H15W . . 118.7 ?
    Cu1 O8W H16W . . 105.0 ?
    Na1 O8W H16W . . 114.6 ?
    H15W O8W H16W . . 111.7 ?
    Cu1 O9W Na1 . 1_455 99.58(10) ?
    Cu1 O9W H18W . . 116.8 ?
    Na1 O9W H18W 1_455 . 97.8 ?
    Cu1 O9W H17W . . 107.5 ?
    Na1 O9W H17W 1_455 . 126.6 ?
    H18W O9W H17W . . 108.9 ?
    Cu1 O10W Na1 . . 93.66(10) ?
    Cu1 O10W H19W . . 99.1 ?
    Na1 O10W H19W . . 108.8 ?
    Cu1 O10W H20W . . 118.2 ?
    Na1 O10W H20W . . 119.7 ?
    H19W O10W H20W . . 114.0 ?
    Cu1 O11W H21W . . 121.0 ?
    Na1 O11W H21W . . 99.5 ?
    Cu1 O11W H22W . . 118.5 ?
    Na1 O11W H22W . . 118.7 ?
    H21W O11W H22W . . 111.2 ?
loop_
    _geom_hbond_atom_site_label_D
    _geom_hbond_atom_site_label_H
    _geom_hbond_atom_site_label_A
    _geom_hbond_site_symmetry_A
    _geom_hbond_distance_DH
    _geom_hbond_distance_HA
    _geom_hbond_distance_DA
    _geom_hbond_angle_DHA
    O1W H2W O4 2_676 0.84 2.06 2.883(4) 165.9
    O1W H1W O5 2_776 0.84 2.19 2.932(4) 147.8
    O2W H4W O3 . 0.84 1.94 2.706(4) 150.8
    O2W H3W O6W 2_667 0.84 1.91 2.741(4) 168.9
    O3W H6W O4W 2_676 0.84 2.09 2.863(4) 152.7
    O3W H5W O4 . 0.84 2.01 2.825(4) 163.7
    O4W H8W O3W 1_665 0.84 2.11 2.868(4) 149.4
    O4W H7W O3 1_565 0.84 2.12 2.902(4) 155.1
    O5W H10W O1 2_667 0.84 2.60 3.174(4) 126.6
    O5W H10W O5 . 0.84 2.05 2.778(4) 144.5
    O5W H9W O6 1_655 0.84 1.89 2.711(3) 166.2
    O6W H12W O5W . 0.84 2.00 2.810(4) 160.5
    O6W H11W O7 1_655 0.84 1.91 2.716(4) 160.2
    O7W H14W O2W 1_565 0.84 1.98 2.788(4) 160.2
    O7W H13W O7 . 0.84 1.87 2.657(4) 156.1
    O8W H16W O2W 1_565 0.84 1.85 2.679(4) 170.9
    O8W H15W O6W . 0.84 1.95 2.774(4) 166.5
    O9W H18W O5 2_676 0.84 1.82 2.647(4) 168.3
    O9W H17W O6 . 0.84 1.99 2.823(3) 175.1
    O10W H19W O5W . 0.84 1.85 2.674(4) 166.1
    O10W H20W O6 2_676 0.84 1.88 2.704(3) 167.0
    O11W H22W O3W 1_565 0.84 1.85 2.670(4) 164.9
    O11W H21W O4 2_676 0.84 1.98 2.776(4) 157.6
data_global
_journal_date_recd_electronic     2009-12-25
_journal_date_accepted     2010-01-05
_journal_name_full     'Acta Crystallographica, Section E'
_journal_year     2010
_journal_volume     66
_journal_issue      2
_journal_page_first     m132
_journal_page_last     m133
_journal_paper_category     QM
_journal_coeditor_code     NG2712
_publ_contact_author_name     'Dr. Chunxiang Zhao'
_publ_contact_author_address
;
 Department of Chemistry, Zhoukou Normal University, Zhoukou 466001, People's
Republic of China
;
_publ_contact_author_email     chunxiangzhao@163.com
_publ_contact_author_fax     '86 0394 8512186'
_publ_contact_author_phone     '86 0394 8512186'
_publ_section_title
;\
<i>catena</i>-Poly[[[aqua(5-nitrobenzene-1,2,3-tricarboxylato-\k<i>O</i>^1^)\
copper(II)]-di-\m-aqua-[diaquasodium]-di-\m-aqua] tetrahydrate]
;
loop_
    _publ_author_name
    _publ_author_footnote
    _publ_author_address
    'Ding, Yong-Jie' .
;
Department of Chemistry, East China Normal University, Shanghai 200062
People's Republic of China
;
    'Zhao, Chun-Xiang' .
;
Department of Chemistry, Zhoukou Normal University, Zhoukou 466001
People's Republic of China
;
_publ_section_synopsis     .
