# Supplementary material for: catena-Poly[[[aqua­(5-nitro­benzene-1,2,3-tricarboxyl­ato-κO 1)copper(II)]-di-μ-aqua-[diaqua­sodium]-di-μ-aqua] tetra­hydrate]
Source: Acta Crystallogr Sect E Struct Rep Online. 2010 Jan 9;66(Pt 2):m132–3. doi: 10.1107/S1600536810000401 (PMC2979819; doi:10.1107/S1600536810000401)
Supplement: Supplementary file 2 [file e-66-0m132-Isup2.hkl]

# 
# h,k,l, Fc-squared, Fo-squared, sigma(Fo-squared) and status flag 
# 
data_I
_shelx_title ' 1 in P1                     New: P-1' 
_shelx_refln_list_code          4 
_shelx_F_calc_maximum      152.40 
_exptl_crystal_F_000       554.00 
_reflns_d_resolution_high  0.8347 
 
loop_ 
 _symmetry_equiv_pos_as_xyz 
 'x, y, z' 
 '-x, -y, -z' 
 
_cell_length_a     6.6480 
_cell_length_b    13.1240 
_cell_length_c    13.5310 
_cell_angle_alpha  63.460 
_cell_angle_beta   79.170 
_cell_angle_gamma  82.130 
 
_shelx_F_squared_multiplier     1.000 
 
loop_ 
 _refln_index_h 
 _refln_index_k 
 _refln_index_l 
 _refln_F_squared_calc 
 _refln_F_squared_meas 
 _refln_F_squared_sigma 
 _refln_observed_status 
   1   0   0     6992.13     8432.80    196.19 o 
   2   0   0      357.85      529.83     12.60 o 
   3   0   0     1075.63     1123.85     24.52 o 
   4   0   0      591.69      570.31     16.57 o 
   5   0   0        7.96        4.16      3.91 o 
   6   0   0       13.39       14.28      5.40 o 
   7   0   0       70.42       85.06     13.08 o 
  -7   1   0      257.92      269.28     21.57 o 
  -6   1   0      629.06      614.96     20.27 o 
  -5   1   0        2.76       10.83      4.13 o 
  -4   1   0      643.52      753.20     26.80 o 
  -3   1   0        9.74        4.74      3.81 o 
  -2   1   0        4.98        6.44      2.93 o 
  -1   1   0     6468.94     8073.60    188.33 o 
   0   1   0      700.15      582.10     15.02 o 
   1   1   0      557.68      482.57     14.02 o 
   2   1   0      154.05      225.09      7.39 o 
   3   1   0     1054.54     1193.46     25.94 o 
   4   1   0     3054.47     3333.34     63.86 o 
   5   1   0      711.89      758.40     21.86 o 
   6   1   0        1.67       -3.34      4.17 o 
   7   1   0       25.42       28.04     10.61 o 
  -7   2   0      590.58      568.08     30.25 o 
  -6   2   0       15.78       39.76     10.15 o 
  -5   2   0       80.20       85.75      7.45 o 
  -4   2   0      703.62      749.07     28.34 o 
  -3   2   0       44.20       27.68      5.68 o 
  -2   2   0     1392.84     1849.69     49.40 o 
  -1   2   0     1852.34     1818.19     30.74 o 
   0   2   0      585.57      543.12     15.65 o 
   1   2   0     1227.18     1183.35     44.61 o 
   2   2   0      430.15      452.96     11.83 o 
   3   2   0     2267.92     2674.36     63.01 o 
   4   2   0     4023.59     4302.30     63.58 o 
   5   2   0      366.29      399.32     15.31 o 
   6   2   0      104.18      115.95      9.72 o 
   7   2   0        9.84       12.68      6.76 o 
  -7   3   0        3.41       -3.11      8.22 o 
  -6   3   0       61.42       54.27     11.36 o 
  -5   3   0     1693.87     1791.64     56.38 o 
  -4   3   0      271.45      292.33     17.46 o 
  -3   3   0      181.06      172.50     12.48 o 
  -2   3   0     1558.13     2109.91     37.35 o 
  -1   3   0       61.01       43.06      4.62 o 
   0   3   0    10652.71    10613.49    247.40 o 
   1   3   0     1699.57     1704.05     32.46 o 
   2   3   0     1236.41     1399.73     53.27 o 
   3   3   0       86.64       94.19      6.16 o 
   4   3   0        8.08       -0.85      2.98 o 
   5   3   0      255.20      251.34     12.55 o 
   6   3   0     1235.24     1291.99     36.03 o 
   7   3   0      366.37      387.47     18.55 o 
  -7   4   0        7.91       23.95      9.03 o 
  -6   4   0      145.01      143.37     16.04 o 
  -5   4   0      372.32      396.00     22.81 o 
  -4   4   0        7.63        8.98      3.52 o 
  -3   4   0     2184.10     2121.62     39.73 o 
  -2   4   0      225.90      358.35     10.48 o 
  -1   4   0      112.00       92.76      7.58 o 
   0   4   0     5229.89     4905.14    118.32 o 
   1   4   0     1130.25      968.61     29.10 o 
   2   4   0     1030.36     1204.93     33.61 o 
   3   4   0       17.79       17.44      4.02 o 
   4   4   0      755.23      788.00     21.62 o 
   5   4   0      287.24      260.30     21.20 o 
   6   4   0       14.36        4.46      5.86 o 
   7   4   0       59.51       84.37     10.68 o 
  -7   5   0      358.95      388.15     21.42 o 
  -6   5   0       28.35       26.11      7.02 o 
  -5   5   0       74.39       79.50      7.97 o 
  -4   5   0      605.54      554.74     16.97 o 
  -3   5   0       26.51       28.72      4.48 o 
  -2   5   0     1055.77      995.41     32.39 o 
  -1   5   0       98.80       51.21      6.28 o 
   0   5   0     4317.65     3748.32     93.64 o 
   1   5   0     4539.62     4205.00    140.77 o 
   2   5   0       79.04      143.18     11.01 o 
   3   5   0     2130.73     2047.19     42.57 o 
   4   5   0     3639.33     3543.42     69.26 o 
   5   5   0     1472.69     1468.57     52.92 o 
   6   5   0      180.20      183.27     12.89 o 
   7   5   0        1.90        2.43      7.16 o 
  -6   6   0      262.78      272.49     40.08 o 
  -5   6   0      260.50      275.22     13.40 o 
  -4   6   0      149.09      159.69     14.75 o 
  -3   6   0      228.17      264.87     17.22 o 
  -2   6   0       94.27       88.05      9.52 o 
  -1   6   0      521.62      610.59     23.36 o 
   0   6   0     6314.73     6284.25    153.19 o 
   1   6   0     3333.68     2932.34    101.37 o 
   2   6   0      322.15      387.64     13.62 o 
   3   6   0      773.23      751.10     38.10 o 
   4   6   0      871.49      798.98     23.15 o 
   5   6   0      551.08      579.96     20.68 o 
   6   6   0      265.61      270.24     18.55 o 
   7   6   0      103.26      101.88     12.96 o 
  -6   7   0     1123.94     1130.08     47.68 o 
  -5   7   0      583.69      616.18     31.30 o 
  -4   7   0     1933.16     2077.93     65.08 o 
  -3   7   0     1029.83     1060.52     38.95 o 
  -2   7   0       17.43        0.48      5.77 o 
  -1   7   0      119.25      135.42     11.57 o 
   0   7   0      132.14      142.92     11.81 o 
   1   7   0       30.90       26.98      6.71 o 
   2   7   0       58.50       77.34      7.23 o 
   3   7   0      313.93      293.31     13.44 o 
   4   7   0      420.52      397.86     16.27 o 
   5   7   0      914.69      936.04     27.90 o 
   6   7   0       31.82       23.90      7.88 o 
   7   7   0        1.95        0.10      6.85 o 
  -6   8   0       10.58       22.33     12.99 o 
  -5   8   0      520.17      468.34     28.37 o 
  -4   8   0       76.35      103.61     14.44 o 
  -3   8   0       56.25       78.20     12.12 o 
  -2   8   0      900.88      928.09     35.26 o 
  -1   8   0      840.14      711.30     28.49 o 
   0   8   0      324.32      253.60     16.44 o 
   1   8   0      138.00      112.22     11.42 o 
   2   8   0      727.91      694.90     30.62 o 
   3   8   0        1.14        4.60      8.78 o 
   4   8   0      445.06      398.55     22.69 o 
   5   8   0      202.79      170.57     12.56 o 
   6   8   0       40.27       23.53      7.90 o 
  -5   9   0      141.08      163.13     19.82 o 
  -4   9   0      118.49      118.81     16.10 o 
  -3   9   0       29.94       31.21     10.61 o 
  -2   9   0      756.30      699.85     31.03 o 
  -1   9   0      219.79      222.96     16.65 o 
   0   9   0     1372.93     1220.24     41.82 o 
   1   9   0      755.70      638.27     27.56 o 
   2   9   0      268.58      262.06     17.95 o 
   3   9   0        8.28       12.88      5.96 o 
   4   9   0      994.35      941.33     28.45 o 
   5   9   0       15.57       13.91      7.17 o 
   6   9   0      504.20      475.07     65.69 o 
  -5  10   0       25.37       11.18     12.75 o 
  -4  10   0      203.37      173.71     20.06 o 
  -3  10   0       76.71       70.61     13.78 o 
  -2  10   0       19.28       26.11     10.00 o 
  -1  10   0       51.15       63.94     11.21 o 
   0  10   0      642.00      544.09     26.50 o 
   1  10   0      355.72      338.08     20.73 o 
   2  10   0      220.24      218.49     17.16 o 
   3  10   0      450.20      478.06     19.34 o 
   4  10   0      190.80      173.30     12.93 o 
   5  10   0       44.93       64.19     10.10 o 
  -4  11   0       13.90       15.20     11.51 o 
  -3  11   0       37.51       38.62     13.02 o 
  -2  11   0        5.44        1.90      8.19 o 
  -1  11   0      211.67      177.00     17.07 o 
   0  11   0       35.75       21.33      9.12 o 
   1  11   0      189.68      160.29     16.13 o 
   2  11   0       73.86       76.47     11.90 o 
   3  11   0       50.69       46.17     10.82 o 
   4  11   0     1227.90     1222.38     55.88 o 
   5  11   0      419.13      427.16     20.82 o 
  -3  12   0       12.01       27.22     12.54 o 
  -2  12   0      502.70      453.26     28.52 o 
  -1  12   0      832.35      774.72     36.02 o 
   0  12   0      423.49      321.25     22.60 o 
   1  12   0        5.07        9.46      8.37 o 
   2  12   0      119.11      103.25     14.02 o 
   3  12   0        1.18        7.58      7.74 o 
   4  12   0       13.98        5.65      8.94 o 
  -2  13   0      216.11      231.87     22.66 o 
  -1  13   0      384.11      311.79     23.84 o 
   0  13   0       12.33        4.11      8.61 o 
   1  13   0       79.17       68.92     13.48 o 
   2  13   0      141.75      161.98     17.89 o 
   3  13   0        2.48       -1.51      7.49 o 
   0  14   0       81.64       83.64     15.32 o 
   1  14   0       65.84       85.96     15.44 o 
  -2 -13   1        1.61        6.68      7.92 o 
  -1 -13   1        6.73        0.60      9.00 o 
   0 -13   1        3.17        4.96      9.28 o 
   1 -13   1        0.30        4.50     10.30 o 
  -3 -12   1       39.43       38.89     11.36 o 
  -2 -12   1      156.22      183.41     18.10 o 
  -1 -12   1      262.46      237.91     20.06 o 
   0 -12   1      122.08       88.68     14.26 o 
   1 -12   1       34.23       25.23     10.85 o 
   2 -12   1       23.51       12.48     10.88 o 
   3 -12   1        8.85        5.74     11.21 o 
  -4 -11   1       96.58       98.32     14.87 o 
  -3 -11   1      247.83      263.66     20.76 o 
  -2 -11   1      912.83      830.50     36.62 o 
  -1 -11   1      254.10      223.26     18.91 o 
   0 -11   1      193.97      181.62     17.10 o 
   1 -11   1      349.37      348.11     23.33 o 
   2 -11   1       14.28       -1.42      8.52 o 
   3 -11   1      485.96      481.66     29.67 o 
   4 -11   1       93.85      109.08     18.13 o 
  -5 -10   1        8.37       13.92      7.55 o 
  -4 -10   1       46.88       49.37     17.48 o 
  -3 -10   1       30.95       33.90     10.09 o 
  -2 -10   1      369.44      313.66     20.97 o 
  -1 -10   1     1016.29      878.93     35.99 o 
   0 -10   1      513.72      471.21     24.90 o 
   1 -10   1      233.49      237.88     19.04 o 
   2 -10   1     1155.59     1125.88     43.42 o 
   3 -10   1      120.24      148.15     17.65 o 
   4 -10   1       46.97       39.73     13.36 o 
  -5  -9   1      533.39      474.29     20.96 o 
  -4  -9   1      926.66      921.63     28.62 o 
  -3  -9   1       79.46       82.18      9.31 o 
  -2  -9   1      110.19      106.87     12.96 o 
  -1  -9   1       38.43       31.91      8.73 o 
   0  -9   1      516.43      452.74     23.48 o 
   1  -9   1       56.99       66.41     10.94 o 
   2  -9   1      452.18      428.21     24.02 o 
   3  -9   1       26.10       34.63     10.85 o 
   4  -9   1       65.94       77.74     14.44 o 
   5  -9   1       23.70       14.75     12.75 o 
  -6  -8   1      283.88      294.84     38.86 o 
  -5  -8   1      785.99      773.04     47.17 o 
  -4  -8   1        3.29       -0.63      5.13 o 
  -3  -8   1      278.08      288.24     28.28 o 
  -2  -8   1     1239.58     1126.57     40.22 o 
  -1  -8   1      136.09      124.73     12.72 o 
   0  -8   1      644.33      599.44     26.11 o 
   1  -8   1       14.37        7.92      6.71 o 
   2  -8   1      246.91      244.05     17.71 o 
   3  -8   1      177.09      169.81     16.26 o 
   4  -8   1       17.88        2.87      8.82 o 
   5  -8   1       61.27       69.83     14.65 o 
   6  -8   1      274.87      282.36     25.71 o 
  -6  -7   1       30.20       18.37      8.13 o 
  -5  -7   1        3.75        1.01      5.88 o 
  -4  -7   1        3.41        0.61      5.15 o 
  -3  -7   1      161.43      170.27     10.73 o 
  -2  -7   1     1627.69     1513.98     34.93 o 
  -1  -7   1      427.72      358.75     19.16 o 
   0  -7   1      304.41      277.32     16.07 o 
   1  -7   1      964.22      864.52     31.30 o 
   2  -7   1       84.08       68.89     10.09 o 
   3  -7   1        0.54        0.45      7.31 o 
   4  -7   1       27.76       41.15     10.82 o 
   5  -7   1      232.53      264.08     21.57 o 
   6  -7   1      365.07      382.13     27.37 o 
  -7  -6   1        0.18      -10.19      6.79 o 
  -6  -6   1       13.42        6.03     13.05 o 
  -5  -6   1      101.77      115.34     23.16 o 
  -4  -6   1      205.31      186.71     11.17 o 
  -3  -6   1      252.82      248.19     22.53 o 
  -2  -6   1      188.34      152.91     16.62 o 
  -1  -6   1     6087.79     5522.68    137.42 o 
   0  -6   1     2499.29     2330.92     63.69 o 
   1  -6   1     2297.99     2167.22     60.19 o 
   2  -6   1     4171.75     4156.20    107.42 o 
   3  -6   1     1370.43     1410.66     46.26 o 
   4  -6   1      304.21      318.02     20.52 o 
   5  -6   1        9.07       13.51      8.58 o 
   6  -6   1       43.21       52.94     13.75 o 
  -7  -5   1      470.37      419.12     20.30 o 
  -6  -5   1      166.91      156.65     12.47 o 
  -5  -5   1      578.68      602.07     21.16 o 
  -4  -5   1       47.44       45.32      6.57 o 
  -3  -5   1      499.64      465.34     15.64 o 
  -2  -5   1      375.45      349.78     12.93 o 
  -1  -5   1      596.51      512.39     20.58 o 
   0  -5   1       27.09       15.80      4.68 o 
   1  -5   1     6345.97     6130.64    149.26 o 
   2  -5   1      183.71      133.52     11.21 o 
   3  -5   1       96.92       70.13      8.88 o 
   4  -5   1     1092.64     1148.75     40.40 o 
   5  -5   1      283.44      282.99     16.42 o 
   6  -5   1      490.60      467.28     18.25 o 
   7  -5   1       34.86       20.39      8.49 o 
  -7  -4   1      586.46      604.09     26.44 o 
  -6  -4   1       82.35       88.77      9.90 o 
  -5  -4   1      296.23      255.83     13.41 o 
  -4  -4   1       19.79       19.72      5.08 o 
  -3  -4   1     1170.87     1134.74     26.81 o 
  -2  -4   1        1.15       -0.92      3.11 o 
  -1  -4   1      678.54      628.33     15.94 o 
   1  -4   1      295.12      264.93     12.45 o 
   2  -4   1       40.29       14.41      4.56 o 
   3  -4   1     1640.51     1701.34     33.37 o 
   4  -4   1      770.43      844.32     33.54 o 
   5  -4   1      725.20      810.78     23.04 o 
   6  -4   1      484.14      511.98     25.82 o 
   7  -4   1      252.28      294.70     16.29 o 
  -7  -3   1      173.34      153.54     13.03 o 
  -6  -3   1      944.17      921.00     27.56 o 
  -5  -3   1     1161.18     1241.39     37.35 o 
  -4  -3   1     2939.66     3021.76     59.74 o 
  -3  -3   1        7.15        5.93      3.29 o 
  -2  -3   1     2264.98     1986.29     39.11 o 
  -1  -3   1     1253.40     1154.10     24.01 o 
   0  -3   1      389.50      274.08     11.69 o 
   1  -3   1       42.61       69.37      5.92 o 
   2  -3   1      154.56      241.60     11.94 o 
   3  -3   1        2.52       -1.78      2.89 o 
   4  -3   1      147.19      178.90     11.18 o 
   5  -3   1      725.54      767.53     31.12 o 
   6  -3   1       31.51       39.76     10.12 o 
   7  -3   1      369.79      330.13     23.57 o 
  -7  -2   1      382.16      371.07     25.08 o 
  -6  -2   1      238.34      251.07     13.64 o 
  -5  -2   1      456.04      497.19     17.29 o 
  -4  -2   1      352.87      318.97     12.53 o 
  -3  -2   1       37.83       18.88      3.72 o 
  -2  -2   1      157.96      209.83     11.65 o 
  -1  -2   1     4721.62     4205.36     73.78 o 
   0  -2   1       64.74       25.83      3.90 o 
   1  -2   1     5292.54     5518.63    130.68 o 
   2  -2   1      625.27      826.42     16.70 o 
   3  -2   1      540.91      660.96     23.72 o 
   4  -2   1       80.20      140.83     11.75 o 
   5  -2   1      250.62      246.37     16.86 o 
   6  -2   1       49.62       48.46      7.31 o 
   7  -2   1        1.33       -0.97      8.79 o 
  -7  -1   1      104.29      108.93     15.56 o 
  -6  -1   1      342.69      320.81     15.12 o 
  -5  -1   1        5.95       10.21      4.52 o 
  -4  -1   1       83.84       96.18      6.84 o 
  -3  -1   1      114.35      153.01      7.55 o 
  -2  -1   1     5461.72     6274.19    227.26 o 
  -1  -1   1      744.99      647.95     19.76 o 
   0  -1   1     2284.05     1971.72     47.86 o 
   1  -1   1     1215.46     1172.02     21.50 o 
   2  -1   1        6.48       12.48      3.50 o 
   3  -1   1     3016.30     3390.06     85.84 o 
   4  -1   1     3594.42     3934.51    100.86 o 
   5  -1   1     1511.50     1549.73     35.19 o 
   6  -1   1      236.81      272.15     16.15 o 
   7  -1   1      319.77      331.88     22.24 o 
  -7   0   1      427.89      383.94     25.62 o 
  -6   0   1      974.75     1056.14     40.82 o 
  -5   0   1      118.93      148.30     10.50 o 
  -4   0   1      106.68      138.78     15.68 o 
  -3   0   1       60.58       62.19      4.81 o 
  -2   0   1     2646.62     3197.95     57.43 o 
  -1   0   1      119.69      156.85      7.10 o 
   0   0   1     1467.45     1512.63     36.80 o 
   1   0   1     4983.40     6203.19    145.00 o 
   2   0   1    23225.25    30208.94    695.19 o 
   3   0   1        4.44       14.62      4.05 o 
   4   0   1     3123.67     3294.78     62.77 o 
   5   0   1     1674.62     1790.07     39.45 o 
   6   0   1       90.30       99.67      8.57 o 
   7   0   1      140.63      129.96     15.29 o 
  -7   1   1     1600.97     1454.83     52.85 o 
  -6   1   1     1202.10     1216.25     44.54 o 
  -5   1   1      502.85      499.99     16.67 o 
  -4   1   1     3306.96     3607.92     68.14 o 
  -3   1   1     1945.38     2182.14     42.29 o 
  -2   1   1      412.70      455.76     11.38 o 
  -1   1   1      450.29      415.13     13.78 o 
   0   1   1     1186.04     1345.73     32.84 o 
   1   1   1      868.06     1092.49     27.22 o 
   2   1   1     1873.40     2396.64     43.82 o 
   3   1   1      214.13      328.43      8.09 o 
   4   1   1     1490.25     1640.59     27.90 o 
   5   1   1     1105.50     1180.58     22.83 o 
   6   1   1      434.75      499.97     21.92 o 
   7   1   1      239.96      231.72     14.11 o 
  -7   2   1      317.72      310.37     23.84 o 
  -6   2   1      747.01      707.58     32.21 o 
  -5   2   1       38.88       44.92      5.76 o 
  -4   2   1      292.17      298.34     11.31 o 
  -3   2   1     3338.17     3428.73     88.35 o 
  -2   2   1     6566.37     7250.96    172.98 o 
  -1   2   1      157.63      105.81      4.64 o 
   0   2   1     5467.78     5410.46    126.51 o 
   1   2   1     3001.67     3057.24     75.34 o 
   2   2   1     2207.98     2487.61     45.59 o 
   3   2   1     1419.59     1878.74     29.40 o 
   4   2   1      872.57      954.78     20.10 o 
   5   2   1        2.63        3.04      7.22 o 
   6   2   1       89.10      102.27     15.23 o 
   7   2   1        1.24        9.21      6.46 o 
  -7   3   1        0.29       12.72     10.21 o 
  -6   3   1       19.99       19.70      9.09 o 
  -5   3   1       25.32       34.60      8.76 o 
  -4   3   1      158.71      151.35     12.93 o 
  -3   3   1     3842.73     4348.12    110.32 o 
  -2   3   1      147.02       82.22      7.46 o 
  -1   3   1     2552.94     2617.47     43.79 o 
   0   3   1      866.72      755.26     26.63 o 
   1   3   1     2664.59     2680.93     48.21 o 
   2   3   1      253.83      202.12     11.65 o 
   3   3   1      860.89     1031.23     53.72 o 
   4   3   1     2250.13     2352.98     52.21 o 
   5   3   1       55.92       69.33      7.11 o 
   6   3   1        1.51        8.62      5.32 o 
   7   3   1        6.77        3.03      6.21 o 
  -7   4   1      505.91      460.27     28.22 o 
  -6   4   1      431.94      422.38     25.23 o 
  -5   4   1      278.14      345.00     21.42 o 
  -4   4   1      109.26      100.37     11.24 o 
  -3   4   1       25.08       39.61      7.13 o 
  -2   4   1     1160.78     1464.13     28.18 o 
  -1   4   1     4639.12     4787.21    116.30 o 
   0   4   1      549.02      459.69     12.49 o 
   1   4   1     3231.02     3149.97     45.65 o 
   2   4   1      403.50      346.26     13.36 o 
   3   4   1       83.90      168.92     14.00 o 
   4   4   1       18.26       13.61      4.06 o 
   5   4   1     1920.74     1969.72     43.60 o 
   6   4   1       91.88       85.24     20.47 o 
   7   4   1      134.59       97.26     16.15 o 
  -7   5   1      299.64      310.91     22.54 o 
  -6   5   1      134.51      146.91     14.71 o 
  -5   5   1        8.05       10.24      4.84 o 
  -4   5   1      178.49      193.93     10.33 o 
  -3   5   1     2001.87     1950.53     37.87 o 
  -2   5   1      219.15      280.93     20.98 o 
  -1   5   1        0.50        6.35      3.50 o 
   0   5   1      137.38      126.45      8.79 o 
   1   5   1      346.14      450.01     18.04 o 
   2   5   1      464.39      416.72     12.92 o 
   3   5   1      959.57      952.19     32.87 o 
   4   5   1     3666.68     3555.19     77.26 o 
   5   5   1     2499.98     2401.94     66.19 o 
   6   5   1      469.59      480.65     19.33 o 
   7   5   1      313.94      259.25     24.44 o 
  -6   6   1      660.08      634.61     21.79 o 
  -5   6   1        2.67       -1.71      4.33 o 
  -4   6   1      147.08      179.03     10.23 o 
  -3   6   1     2069.23     2264.57     43.82 o 
  -2   6   1     3698.42     3831.47     99.29 o 
  -1   6   1     5890.04     5993.92    147.03 o 
   0   6   1     2419.88     2441.84     64.48 o 
   1   6   1      299.79      264.10     10.35 o 
   2   6   1       48.06       47.85      5.60 o 
   3   6   1      465.53      488.23     15.90 o 
   4   6   1        1.43        2.04      3.96 o 
   5   6   1     1093.78     1056.98     28.79 o 
   6   6   1       51.61       56.68      9.67 o 
   7   6   1       89.36       82.28     17.43 o 
  -6   7   1      205.09      169.78     15.11 o 
  -5   7   1       31.02       60.80      8.12 o 
  -4   7   1      254.19      229.70     18.10 o 
  -3   7   1     1211.59     1228.55     42.48 o 
  -2   7   1     2162.36     2296.66     65.66 o 
  -1   7   1      316.66      276.83     15.44 o 
   0   7   1      386.90      296.23     15.50 o 
   1   7   1     5112.24     4832.80    128.94 o 
   2   7   1      625.92      553.48     16.88 o 
   3   7   1      271.80      264.07     12.52 o 
   4   7   1        2.06        6.48      4.46 o 
   5   7   1       16.97       22.77      6.77 o 
   6   7   1      196.38      147.02     14.07 o 
   7   7   1      381.53      284.05     26.83 o 
  -6   8   1       90.30      108.17     17.59 o 
  -5   8   1        0.08       15.68      9.85 o 
  -4   8   1       96.67      112.52     14.47 o 
  -3   8   1      214.89      222.93     17.86 o 
  -2   8   1      264.32      271.24     18.19 o 
  -1   8   1      932.05      897.94     32.54 o 
   0   8   1     1606.75     1539.10     47.17 o 
   1   8   1       46.02       34.56      5.72 o 
   2   8   1     1201.73     1094.03     27.47 o 
   3   8   1      325.77      305.51     13.90 o 
   4   8   1        2.07        2.09      4.65 o 
   5   8   1      594.91      521.17     24.46 o 
   6   8   1       19.82       24.78      8.07 o 
  -5   9   1       34.61       62.97     13.99 o 
  -3   9   1       22.27       17.80      8.91 o 
  -2   9   1       18.77       22.42      8.79 o 
  -1   9   1       65.39       67.26     10.12 o 
   0   9   1       68.74       59.40      9.64 o 
   1   9   1      149.24      139.53     13.20 o 
   2   9   1       20.32       18.15     10.68 o 
   3   9   1       65.89       86.33     10.32 o 
   4   9   1      237.35      209.82     13.04 o 
   5   9   1      926.29      935.88     28.86 o 
   6   9   1      391.98      443.33     66.96 o 
  -5  10   1       70.77       88.89     16.86 o 
  -4  10   1        6.09       13.96     10.27 o 
  -3  10   1      126.34      125.42     15.95 o 
  -2  10   1      337.39      328.92     21.72 o 
  -1  10   1       30.60       32.63      9.09 o 
   0  10   1       10.76       18.61      7.52 o 
   1  10   1      113.71      109.14     12.87 o 
   2  10   1      422.62      416.09     33.24 o 
   3  10   1       31.83       30.16      7.74 o 
   4  10   1      132.37      139.21     11.57 o 
   5  10   1      228.28      245.84     15.73 o 
   6  10   1       43.87       38.42      9.75 o 
  -4  11   1       36.34       31.51     13.23 o 
  -3  11   1      244.75      253.66     21.91 o 
  -2  11   1      927.48      881.83     38.19 o 
  -1  11   1      199.58      200.12     17.68 o 
   0  11   1       18.50       18.52      9.09 o 
   1  11   1        2.01       -5.17      6.35 o 
   2  11   1      459.24      446.19     24.75 o 
   3  11   1        6.42        0.53      5.94 o 
   4  11   1        0.40       -0.31      8.82 o 
   5  11   1       21.25        9.12     14.35 o 
  -3  12   1      274.07      299.64     24.96 o 
  -2  12   1      232.86      209.69     19.64 o 
  -1  12   1      471.28      437.49     26.17 o 
   0  12   1     1006.27      857.42     36.83 o 
   1  12   1      312.32      287.95     20.88 o 
   2  12   1      403.16      406.82     24.69 o 
   3  12   1      131.36      127.39     15.74 o 
   4  12   1      105.42      104.70     23.39 o 
  -2  13   1       61.28       88.74     15.62 o 
  -1  13   1      434.55      401.05     26.23 o 
   0  13   1      189.41      155.76     17.71 o 
   1  13   1      282.22      263.08     21.09 o 
   2  13   1      183.62      181.81     18.28 o 
   3  13   1      388.67      426.16     27.01 o 
  -1  14   1       25.34       28.34     12.51 o 
   0  14   1       32.57       66.20     13.99 o 
   1  14   1        2.55       15.86      9.85 o 
   2  14   1       61.95       94.21     14.96 o 
  -1 -13   2      264.53      309.68     23.96 o 
   0 -13   2      192.79      203.32     20.76 o 
  -3 -12   2       34.28       10.27      9.06 o 
  -2 -12   2      209.33      219.06     20.27 o 
  -1 -12   2      845.92      814.81     37.65 o 
   0 -12   2      451.25      438.63     27.53 o 
   1 -12   2      190.47      150.50     18.37 o 
   2 -12   2      120.20      156.55     19.22 o 
  -4 -11   2        2.43        4.59      8.73 o 
  -3 -11   2       24.28       10.36      8.37 o 
  -2 -11   2        0.70        1.21      7.04 o 
  -1 -11   2       79.01       69.92     12.51 o 
   0 -11   2      259.64      240.42     20.30 o 
   1 -11   2       44.16       42.36     11.81 o 
   2 -11   2       22.99       24.32     11.57 o 
   3 -11   2      347.50      386.45     27.71 o 
  -5 -10   2       65.93       59.07     13.48 o 
  -4 -10   2      191.34      225.86     20.52 o 
  -3 -10   2       87.67       85.93     13.78 o 
  -2 -10   2       11.45       14.38      8.10 o 
  -1 -10   2      236.58      212.20     17.74 o 
   0 -10   2        0.22        4.17      8.13 o 
   1 -10   2        2.19        8.76      8.64 o 
   2 -10   2      167.30      183.10     17.86 o 
   3 -10   2      564.03      512.39     29.73 o 
   4 -10   2      658.19      723.93     37.59 o 
  -5  -9   2      321.52      333.98     18.18 o 
  -4  -9   2      434.09      444.86     26.47 o 
  -3  -9   2      203.99      202.59     18.13 o 
  -2  -9   2      657.49      566.29     28.04 o 
  -1  -9   2      274.68      259.07     18.82 o 
   0  -9   2      572.32      501.87     25.50 o 
   1  -9   2       44.91       58.71     11.30 o 
   2  -9   2        0.96       -1.63      7.70 o 
   3  -9   2       73.10       56.35     12.69 o 
   4  -9   2       31.76       26.08     11.48 o 
   5  -9   2        5.49        3.26     11.03 o 
  -6  -8   2        3.22       -2.45     10.67 o 
  -5  -8   2      528.15      488.17     40.87 o 
  -4  -8   2     1009.34      993.74     29.70 o 
  -3  -8   2       17.53       16.50      8.16 o 
  -2  -8   2      618.85      587.41     27.53 o 
  -1  -8   2      341.27      281.97     18.61 o 
   0  -8   2     1350.13     1172.26     40.97 o 
   1  -8   2      211.60      214.89     16.83 o 
   2  -8   2        1.77        5.65      7.31 o 
   3  -8   2        5.24       -5.08      7.31 o 
   4  -8   2       15.89       23.45     10.55 o 
   5  -8   2       58.61       42.45     13.69 o 
  -6  -7   2       10.00        1.59      7.32 o 
  -5  -7   2       31.15       19.41      7.37 o 
  -4  -7   2       42.37       44.71      7.67 o 
  -3  -7   2       23.36       26.87      8.37 o 
  -2  -7   2      149.80      155.52     13.81 o 
  -1  -7   2      971.61      845.30     31.94 o 
   0  -7   2     3034.50     2825.55     77.77 o 
   1  -7   2      284.55      318.92     18.31 o 
   2  -7   2      144.42      122.04     12.63 o 
   3  -7   2     1010.17     1014.30     38.37 o 
   4  -7   2      800.44      844.30     36.08 o 
   5  -7   2      220.76      226.04     20.52 o 
   6  -7   2      289.93      324.66     26.08 o 
  -6  -6   2      320.70      328.34     17.72 o 
  -5  -6   2      469.62      473.36     39.63 o 
  -4  -6   2      167.83      154.49     10.96 o 
  -3  -6   2        5.90        9.40      5.15 o 
  -2  -6   2      196.65      191.02     14.59 o 
  -1  -6   2     2170.13     2061.13     59.22 o 
   0  -6   2       27.79       23.66      6.35 o 
   1  -6   2      935.82      839.26     29.94 o 
   2  -6   2       89.20      102.43     10.73 o 
   3  -6   2      676.34      706.01     29.76 o 
   4  -6   2     1603.26     1789.10     57.65 o 
   5  -6   2      243.60      244.50     20.27 o 
   6  -6   2       11.80       24.14     12.03 o 
  -7  -5   2       42.85       41.95      9.81 o 
  -6  -5   2      204.24      174.10     15.46 o 
  -5  -5   2     1924.42     1853.55     43.80 o 
  -4  -5   2      766.19      708.96     33.67 o 
  -3  -5   2     1666.18     1648.16     90.10 o 
  -2  -5   2        4.58        3.38      3.87 o 
  -1  -5   2     1051.61     1002.47     21.80 o 
   0  -5   2      434.23      488.55     19.94 o 
   1  -5   2      837.17      804.18     27.68 o 
   2  -5   2      179.03      210.84     13.42 o 
   3  -5   2     1157.41     1265.17     41.30 o 
   4  -5   2      649.95      670.72     28.64 o 
   5  -5   2       78.83       92.40     12.78 o 
   6  -5   2      323.94      371.53     25.26 o 
   7  -5   2      120.79      131.41     18.91 o 
  -7  -4   2        0.33       -2.30      8.25 o 
  -6  -4   2      161.65      155.03     19.14 o 
  -5  -4   2      385.47      366.79     16.18 o 
  -4  -4   2      120.36      119.04     11.12 o 
  -3  -4   2     1367.44     1258.78     29.56 o 
  -2  -4   2     2149.37     1959.73     86.25 o 
  -1  -4   2    10358.84    10222.35    170.93 o 
   0  -4   2     7622.89     6866.08    165.10 o 
   1  -4   2      549.49      409.78     16.71 o 
   2  -4   2      160.52      175.61     11.75 o 
   3  -4   2      276.44      347.66     17.07 o 
   4  -4   2        0.35       -0.12      4.74 o 
   5  -4   2      159.50      179.79     10.42 o 
   6  -4   2        2.87        2.37      5.37 o 
   7  -4   2      121.76      119.00      9.91 o 
  -7  -3   2      152.43      158.24     18.43 o 
  -6  -3   2        0.20       -3.23      5.57 o 
  -5  -3   2       62.69       65.67      8.48 o 
  -4  -3   2      302.95      319.62     13.50 o 
  -3  -3   2     1876.51     2023.93     41.84 o 
  -2  -3   2      787.90      658.98     17.27 o 
  -1  -3   2     4503.35     4104.98     70.82 o 
   0  -3   2    17338.09    16180.16    376.09 o 
   1  -3   2      105.45       90.46      7.22 o 
   2  -3   2      265.95      401.02     16.04 o 
   3  -3   2     3090.03     3224.60     83.79 o 
   4  -3   2      246.64      261.30     10.71 o 
   5  -3   2      494.38      495.75     31.67 o 
   6  -3   2        6.46       10.80      9.77 o 
   7  -3   2      122.28      132.98      9.66 o 
  -7  -2   2       54.36       87.17     14.87 o 
  -6  -2   2      238.53      259.88     16.30 o 
  -5  -2   2       19.95       15.47      5.42 o 
  -4  -2   2      268.94      389.94     14.45 o 
  -3  -2   2     2873.30     3281.13     62.16 o 
  -2  -2   2      210.13      252.66     10.82 o 
  -1  -2   2     1373.29     1592.55     43.27 o 
   0  -2   2      503.41      413.07     12.00 o 
   1  -2   2     2408.85     2145.52     54.09 o 
   2  -2   2      313.71      391.50     14.71 o 
   3  -2   2     2150.66     2403.76     42.46 o 
   4  -2   2      835.85      862.46     26.74 o 
   5  -2   2      684.21      718.64     28.95 o 
   6  -2   2        3.67       -4.86      6.10 o 
  -7  -1   2      117.54      107.72     15.71 o 
  -6  -1   2      145.17      137.54     15.89 o 
  -5  -1   2        8.27       13.96      5.04 o 
  -4  -1   2      176.84      161.20      9.18 o 
  -3  -1   2      466.37      581.94     15.97 o 
  -2  -1   2      127.35      126.57      6.19 o 
  -1  -1   2      180.18      218.03      9.91 o 
   0  -1   2      201.65      246.31      9.55 o 
   1  -1   2      564.64      623.68     13.06 o 
   2  -1   2      278.45      382.14      9.01 o 
   3  -1   2      203.36      134.40      9.43 o 
   4  -1   2     3123.90     3555.79     91.91 o 
   5  -1   2     2528.27     2759.31     75.99 o 
   6  -1   2      489.41      475.79     14.16 o 
  -7   0   2       14.87       12.93      9.37 o 
  -6   0   2      572.66      560.89     28.73 o 
  -5   0   2      431.90      445.00     16.09 o 
  -4   0   2        5.96        5.66      3.79 o 
  -3   0   2      140.10       98.08      6.25 o 
  -2   0   2     6646.89     7433.93    103.58 o 
  -1   0   2     2963.64     2757.93     67.80 o 
   0   0   2     6587.67     6369.01    149.02 o 
   1   0   2     4949.46     5625.71     93.80 o 
   2   0   2     2202.85     2657.01     46.90 o 
   3   0   2      545.43      689.55     16.26 o 
   4   0   2     3550.69     4168.82     74.97 o 
   5   0   2      836.73      937.51     19.72 o 
   6   0   2      144.61      165.49     10.66 o 
   7   0   2      154.92      162.41     17.43 o 
  -7   1   2       45.41       41.03     11.97 o 
  -6   1   2        2.05       -5.20      7.28 o 
  -5   1   2     1266.71     1280.65     30.88 o 
  -4   1   2      218.60      205.79     18.14 o 
  -3   1   2     3167.04     3445.71     63.63 o 
  -2   1   2     4545.10     4867.41     69.02 o 
  -1   1   2        7.23        1.53      2.64 o 
   0   1   2     7691.61     7581.54    176.61 o 
   2   1   2     8273.50    10573.00    174.77 o 
   3   1   2     2622.39     3151.62     55.93 o 
   4   1   2     2052.55     2344.34     37.57 o 
   5   1   2      232.94      290.81     15.36 o 
   6   1   2        1.53       21.53     11.72 o 
   7   1   2        7.59       11.03      9.00 o 
  -7   2   2      209.33      180.29     19.04 o 
  -6   2   2      193.67      190.05     17.01 o 
  -5   2   2       81.34       87.05     11.72 o 
  -4   2   2      287.46      309.91     12.19 o 
  -3   2   2      425.84      493.51     13.53 o 
  -2   2   2     9744.50    11505.50    196.41 o 
  -1   2   2     5840.61     6441.50    108.15 o 
   0   2   2     5151.68     5283.22    123.79 o 
   1   2   2        5.79       10.29      1.65 o 
   2   2   2     6743.22     7337.51    205.50 o 
   3   2   2      404.23      376.10      8.65 o 
   4   2   2     4523.85     4936.19     72.40 o 
   5   2   2      140.01      151.01     10.36 o 
   6   2   2      193.98      219.21     12.21 o 
   7   2   2       79.62       54.75     13.02 o 
  -7   3   2      686.83      593.03     32.00 o 
  -6   3   2      678.66      746.80     34.48 o 
  -5   3   2      421.60      436.16     23.69 o 
  -4   3   2      446.78      479.33     14.65 o 
  -3   3   2       52.86       52.77      4.59 o 
  -2   3   2     1486.72     1577.48     44.60 o 
  -1   3   2      342.14      375.96     12.57 o 
   0   3   2      696.86      635.90     13.29 o 
   1   3   2     3075.08     3227.45    107.94 o 
   2   3   2     7167.80     8136.54    388.54 o 
   3   3   2       97.88       93.33      4.10 o 
   4   3   2     1597.51     1563.07     26.32 o 
   5   3   2       94.58      109.15      8.28 o 
   6   3   2      180.45      180.37     11.66 o 
   7   3   2        3.29        4.86     10.42 o 
  -7   4   2      102.04       76.41     15.17 o 
  -6   4   2      424.29      365.33     24.05 o 
  -5   4   2     1764.80     1787.71     57.74 o 
  -4   4   2       27.81       15.65      6.83 o 
  -3   4   2     1127.11     1193.50     38.86 o 
  -2   4   2     3298.24     3282.67     84.72 o 
  -1   4   2        7.84        4.55      1.68 o 
   0   4   2        1.68        2.59      1.91 o 
   1   4   2     5067.21     6010.91     84.01 o 
   2   4   2     2934.01     3154.09     87.21 o 
   3   4   2      343.43      306.49     10.45 o 
   4   4   2      644.77      683.54     38.16 o 
   5   4   2      549.18      531.20     17.69 o 
   6   4   2       12.52       13.96      6.04 o 
   7   4   2        8.96       12.69     11.60 o 
  -7   5   2       34.74       17.40     10.91 o 
  -6   5   2      129.09      119.68     15.32 o 
  -5   5   2       77.60       73.36     11.81 o 
  -4   5   2      169.21      205.16     15.77 o 
  -3   5   2      347.24      381.80     19.67 o 
  -2   5   2     4492.55     4540.32    102.46 o 
  -1   5   2     3392.83     3437.25     65.45 o 
   0   5   2     1503.10     1833.24     28.44 o 
   1   5   2     1580.11     1742.57     27.27 o 
   2   5   2     4214.91     4380.80     80.95 o 
   3   5   2       96.43       95.95      6.47 o 
   4   5   2       19.40       16.64      6.10 o 
   5   5   2      314.98      309.78     13.61 o 
   6   5   2        1.62        4.38      5.74 o 
   7   5   2        1.28      -10.33     10.15 o 
  -6   6   2      192.60      190.05     16.74 o 
  -5   6   2        0.57       11.02      7.77 o 
  -4   6   2        3.72        8.04      4.13 o 
  -3   6   2       73.85       68.29      6.38 o 
  -2   6   2     1896.92     2015.41     38.34 o 
  -1   6   2     5258.34     5352.29    131.86 o 
   0   6   2      810.93      745.53     17.73 o 
   1   6   2    12349.69    13016.68    180.05 o 
   2   6   2      982.71      940.53     19.42 o 
   3   6   2      205.59      190.51      9.61 o 
   4   6   2      322.56      307.69     12.57 o 
   5   6   2        7.31        6.62      5.05 o 
   6   6   2       86.55       92.09      9.83 o 
   7   6   2       10.97       -6.44     11.42 o 
  -6   7   2      238.77      202.16     24.01 o 
  -5   7   2      776.74      745.55     22.84 o 
  -4   7   2      109.97       96.98      8.45 o 
  -3   7   2       16.84       22.53      5.09 o 
  -2   7   2      324.52      380.89     19.01 o 
  -1   7   2        1.62       -1.48      4.05 o 
   0   7   2     1716.75     1719.31     48.98 o 
   1   7   2     1609.27     1464.15     24.97 o 
   2   7   2     1182.48     1038.41     19.21 o 
   3   7   2     3439.88     3483.10     67.38 o 
   4   7   2     2295.23     2232.40    101.76 o 
   5   7   2     1426.66     1445.83     43.09 o 
   6   7   2      201.91      186.21     16.60 o 
   7   7   2        9.81       10.67     13.48 o 
  -6   8   2      829.88      803.37     26.20 o 
  -5   8   2        7.27        8.63      6.14 o 
  -4   8   2       43.17       51.43     11.03 o 
  -3   8   2      598.87      661.02     29.58 o 
  -2   8   2      494.22      537.11     25.05 o 
  -1   8   2        0.41       -4.05      4.26 o 
   0   8   2        0.24       -1.90      4.20 o 
   1   8   2       44.91       32.61      5.35 o 
   2   8   2      236.75      231.66     11.22 o 
   3   8   2       80.32       74.65      7.48 o 
   4   8   2      975.17      971.85     52.02 o 
   5   8   2      612.22      615.88     21.70 o 
   6   8   2        2.22        6.41     11.48 o 
   7   8   2        2.54       12.39     14.71 o 
  -5   9   2      264.21      299.70     23.54 o 
  -4   9   2      905.32      916.49     39.19 o 
  -3   9   2        2.76       19.73      8.61 o 
  -2   9   2     2313.49     2415.74     71.49 o 
  -1   9   2     1184.72     1175.01     40.37 o 
   0   9   2       41.52       52.15      8.79 o 
   1   9   2      356.16      386.34     15.79 o 
   2   9   2      786.46      794.53     22.72 o 
   3   9   2      152.23      168.98     15.76 o 
   4   9   2      467.35      485.34     18.83 o 
   5   9   2      185.08      196.37     13.13 o 
   6   9   2        8.15       23.42     13.72 o 
  -5  10   2       91.59       88.80     16.20 o 
  -4  10   2       10.19       -1.96      9.43 o 
  -3  10   2       32.10       45.47     11.78 o 
  -2  10   2      373.95      363.40     22.45 o 
  -1  10   2      301.39      293.93     19.43 o 
   0  10   2       19.46       17.80      7.80 o 
   1  10   2       24.86       10.45      7.13 o 
   2  10   2      169.07      158.37     10.90 o 
   3  10   2       15.04       12.79      6.21 o 
   4  10   2       27.97       29.21      7.04 o 
   5  10   2      169.95      165.79     29.76 o 
   6  10   2       30.21        9.49     13.87 o 
  -4  11   2       37.35       18.94     12.00 o 
  -3  11   2       31.98       37.59     12.36 o 
  -2  11   2      208.94      223.29     19.01 o 
  -1  11   2      437.06      437.61     24.26 o 
   0  11   2      265.28      249.64     18.43 o 
   1  11   2       21.58       23.93      8.91 o 
   2  11   2      637.46      650.23     21.89 o 
   3  11   2      178.65      171.65     15.15 o 
   4  11   2      487.56      454.76     19.82 o 
   5  11   2       64.54       67.39      9.89 o 
  -4  12   2        1.81       -4.53     10.94 o 
  -3  12   2       38.39       28.67     12.27 o 
  -2  12   2      244.47      215.95     20.00 o 
  -1  12   2      179.34      159.57     16.59 o 
   0  12   2        9.95       10.03      8.43 o 
   1  12   2       24.27       33.45      9.94 o 
   2  12   2      284.26      263.84     20.43 o 
   3  12   2      119.22      100.79     12.81 o 
   4  12   2      542.42      564.57     22.93 o 
   5  12   2      392.81      392.39     19.88 o 
  -3  13   2       88.56       91.49     17.16 o 
  -2  13   2      237.80      261.78     22.33 o 
  -1  13   2      178.67      155.82     17.80 o 
   0  13   2        1.69        1.63      8.13 o 
   1  13   2      154.38      141.32     16.44 o 
   2  13   2       15.86       19.64      9.79 o 
   3  13   2      230.25      203.38     19.76 o 
   4  13   2      358.12      420.36     20.61 o 
  -2  14   2      388.94      399.75     28.25 o 
  -1  14   2      302.56      383.10     26.56 o 
   0  14   2       74.64       95.03     15.17 o 
   1  14   2       64.68       63.21     13.14 o 
   2  14   2      181.55      180.75     19.16 o 
   3  14   2       11.05        8.58      9.03 o 
  -2 -12   3      115.44      117.75     15.95 o 
  -1 -12   3        0.10        7.25      8.31 o 
   0 -12   3      181.22      202.80     20.55 o 
   1 -12   3       61.10       64.33     13.90 o 
  -3 -11   3       40.90       49.28     12.57 o 
  -2 -11   3       47.24       47.01     11.45 o 
  -1 -11   3      198.25      180.78     17.95 o 
   0 -11   3        1.54       13.39      9.76 o 
   1 -11   3       65.11       88.29     14.87 o 
   2 -11   3       37.56       33.24     12.36 o 
   3 -11   3      101.32      108.99     17.62 o 
  -4 -10   3      358.34      392.01     26.62 o 
  -3 -10   3       87.50       74.33     13.32 o 
  -2 -10   3      874.27      809.28     36.17 o 
  -1 -10   3      495.73      427.15     25.23 o 
   0 -10   3      676.45      632.65     31.03 o 
   1 -10   3     1055.44      959.61     39.88 o 
   2 -10   3       33.96       35.17     11.21 o 
   3 -10   3        0.56       -6.98      9.28 o 
   4 -10   3       25.45       25.74     12.66 o 
  -5  -9   3       38.49       42.21     12.00 o 
  -4  -9   3      119.03      126.00     15.80 o 
  -3  -9   3       79.16       88.17     13.66 o 
  -2  -9   3       26.19       15.77      8.31 o 
  -1  -9   3     1089.34      943.71     38.04 o 
   0  -9   3     1138.20      976.80     38.34 o 
   1  -9   3       49.48       56.59     11.27 o 
   2  -9   3      102.05      126.51     15.23 o 
   3  -9   3      359.74      347.99     24.02 o 
   4  -9   3       23.57       29.22     12.12 o 
   5  -9   3       90.13       74.12     16.77 o 
  -5  -8   3        1.57        0.98     11.81 o 
  -4  -8   3      114.89      100.22     14.56 o 
  -3  -8   3       95.23      110.95     13.96 o 
  -2  -8   3      480.68      464.50     24.56 o 
  -1  -8   3       26.65       20.55      8.85 o 
   0  -8   3       82.76       79.74     11.69 o 
   1  -8   3       39.64       31.09      9.19 o 
   2  -8   3       24.25       13.42      8.13 o 
   3  -8   3       26.11       20.52      9.61 o 
   4  -8   3      831.31      829.77     37.71 o 
   5  -8   3      112.62      115.45     17.71 o 
  -6  -7   3       25.08       28.10     10.38 o 
  -5  -7   3       15.65       24.33      7.94 o 
  -4  -7   3       57.73       55.82      8.40 o 
  -3  -7   3      140.60      134.19     14.56 o 
  -2  -7   3      746.10      753.75     31.61 o 
  -1  -7   3      103.52      112.27      7.48 o 
   0  -7   3       24.78       24.93      7.95 o 
   1  -7   3      262.68      245.20     17.13 o 
   2  -7   3       85.77      103.25     12.33 o 
   3  -7   3      144.97      158.21     15.71 o 
   4  -7   3      474.61      490.15     27.16 o 
   5  -7   3      125.46      173.62     19.13 o 
   6  -7   3      203.36      281.27     24.99 o 
  -6  -6   3       44.91       44.68     18.05 o 
  -5  -6   3       19.69       16.45      6.60 o 
  -4  -6   3      400.63      398.03     17.26 o 
  -3  -6   3     1302.73     1278.01     44.90 o 
  -2  -6   3      537.13      514.93     24.32 o 
  -1  -6   3      319.15      304.93     15.36 o 
   0  -6   3      433.38      387.27     19.19 o 
   1  -6   3      100.08       99.29     10.55 o 
   2  -6   3      392.94      381.68     19.79 o 
   3  -6   3      327.80      317.29     19.43 o 
   4  -6   3       22.96        0.60      7.67 o 
   5  -6   3        8.93       10.79      9.58 o 
   6  -6   3      146.02      165.58     19.49 o 
  -6  -5   3        9.04       -4.08     10.73 o 
  -5  -5   3        2.05       -1.92      5.65 o 
  -4  -5   3      567.34      543.75     20.40 o 
  -3  -5   3     1062.81      916.54     25.16 o 
  -2  -5   3       60.60       58.56      9.28 o 
  -1  -5   3     2057.09     1939.31     38.07 o 
   0  -5   3     1335.92     1236.73     26.71 o 
   1  -5   3      713.94      614.06     23.78 o 
   2  -5   3      224.05      179.69     12.84 o 
   3  -5   3       71.97       80.28     10.03 o 
   4  -5   3      603.26      674.89     29.46 o 
   5  -5   3        8.63        8.67      8.91 o 
   6  -5   3       28.07       28.28     10.85 o 
  -6  -4   3        1.23        1.64      6.33 o 
  -5  -4   3       13.07        0.56      5.39 o 
  -4  -4   3        0.01        6.71      5.05 o 
  -3  -4   3      654.94      692.47     20.44 o 
  -2  -4   3      684.28      620.06     15.00 o 
  -1  -4   3     2166.21     2058.84     39.27 o 
   0  -4   3     2365.25     2100.78     40.09 o 
   1  -4   3     7538.55     7287.19    175.46 o 
   2  -4   3      889.54      767.83     26.62 o 
   3  -4   3      303.89      300.07     16.29 o 
   4  -4   3     1966.38     2157.70     62.82 o 
   5  -4   3      851.31      986.62     37.74 o 
   6  -4   3       83.70       79.99     10.04 o 
   7  -4   3       16.68       25.14     12.84 o 
  -7  -3   3      767.53      788.50     39.85 o 
  -6  -3   3      749.78      667.55     23.58 o 
  -5  -3   3      450.62      425.36     17.28 o 
  -4  -3   3      330.59      369.03     15.07 o 
  -3  -3   3     2215.68     2253.55     46.41 o 
  -2  -3   3       25.18       20.72      4.73 o 
  -1  -3   3      734.61      776.98     37.30 o 
   0  -3   3      142.20      136.77      6.22 o 
   1  -3   3       48.88       38.01      4.70 o 
   2  -3   3       13.71        4.93      3.57 o 
   3  -3   3     2070.70     2356.76     63.91 o 
   4  -3   3     1110.20     1286.44     41.15 o 
   5  -3   3      466.14      547.62     17.05 o 
   6  -3   3       40.85       32.75      5.79 o 
   7  -3   3       15.15        7.40     10.00 o 
  -7  -2   3      571.34      573.91     33.45 o 
  -6  -2   3      463.84      457.22     27.16 o 
  -5  -2   3       12.13       14.73      5.40 o 
  -4  -2   3      937.15      964.60     25.19 o 
  -3  -2   3     1231.71     1052.03     25.20 o 
  -2  -2   3     1618.02     1987.76     80.96 o 
  -1  -2   3     8322.65     8718.17    268.61 o 
   0  -2   3        0.55       -1.29      1.53 o 
   1  -2   3       58.44       78.12      5.27 o 
   2  -2   3     1173.15     1548.68     48.57 o 
   3  -2   3      211.53      264.20     13.08 o 
   4  -2   3      369.04      370.89     11.65 o 
   5  -2   3      372.27      411.69     11.64 o 
   6  -2   3        2.14        6.60      4.31 o 
   7  -2   3      106.75      129.83     16.47 o 
  -7  -1   3        0.52      -10.30      8.04 o 
  -6  -1   3      587.59      587.32     30.88 o 
  -5  -1   3      178.39      173.57     11.03 o 
  -4  -1   3      518.41      508.28     16.52 o 
  -3  -1   3     1805.64     1740.22     28.09 o 
  -2  -1   3     3999.81     4070.11     58.81 o 
  -1  -1   3      109.08      114.45     13.52 o 
   0  -1   3     1656.76     1487.50     37.30 o 
   1  -1   3      585.84      501.92     21.36 o 
   2  -1   3      549.94      576.36     13.68 o 
   3  -1   3      203.80      232.04      6.61 o 
   4  -1   3      387.84      448.61     16.12 o 
   5  -1   3      279.07      328.61     13.18 o 
   6  -1   3       93.66      126.76      9.29 o 
   7  -1   3      270.62      273.96     22.06 o 
  -7   0   3        6.36        0.54      9.49 o 
  -6   0   3       73.63       82.88     13.99 o 
  -5   0   3      129.60      133.83      9.28 o 
  -4   0   3      115.05      128.83      8.10 o 
  -3   0   3       33.05       22.49      2.71 o 
  -2   0   3     1412.64     1280.64     20.84 o 
  -1   0   3     1732.47     1520.08     28.21 o 
   0   0   3     1170.55     1134.03     21.46 o 
   1   0   3      552.27      466.66     10.35 o 
   2   0   3       10.59        4.62      1.78 o 
   3   0   3     4586.62     5367.06     92.77 o 
   4   0   3     1598.71     1994.14     39.79 o 
   5   0   3      178.52      204.80     10.23 o 
   6   0   3      816.24      793.72     18.99 o 
   7   0   3        5.18       10.18      8.46 o 
  -7   1   3      146.49      121.80     17.19 o 
  -6   1   3      539.82      511.76     28.37 o 
  -5   1   3       32.62       45.23      9.67 o 
  -4   1   3      130.43      118.59      7.93 o 
  -3   1   3      462.48      507.01     11.22 o 
  -2   1   3      566.04      558.01     10.88 o 
  -1   1   3     1412.64     1394.20     26.22 o 
   0   1   3     2127.32     2002.77     82.82 o 
   1   1   3      615.79      469.18     15.44 o 
   2   1   3    19800.14    22263.22    365.26 o 
   3   1   3     1625.32     1751.59     37.95 o 
   4   1   3      390.08      305.23     22.27 o 
   5   1   3     3416.45     3475.96     54.54 o 
   6   1   3      243.47      232.55     12.49 o 
   7   1   3       91.26      100.62     15.11 o 
  -7   2   3      258.38      237.01     21.06 o 
  -6   2   3      523.52      535.87     29.31 o 
  -5   2   3       12.60       14.84      7.80 o 
  -4   2   3     1562.93     1688.44     35.96 o 
  -3   2   3     3150.48     3159.08     58.82 o 
  -2   2   3      172.34      173.45      7.21 o 
  -1   2   3      940.23      912.32     18.90 o 
   0   2   3     2497.26     2699.42    104.38 o 
   1   2   3     2239.70     2375.64     59.58 o 
   2   2   3     1288.62     1426.22     26.01 o 
   3   2   3       26.32        8.83      4.40 o 
   4   2   3     4929.84     5404.88     78.83 o 
   5   2   3      733.23      795.23     17.32 o 
   6   2   3      640.46      686.55     33.99 o 
   7   2   3      104.41      106.96     15.92 o 
  -7   3   3      427.32      410.50     28.13 o 
  -6   3   3      872.59      819.74     36.62 o 
  -5   3   3     1344.24     1232.63     44.20 o 
  -4   3   3       75.96       98.50     11.21 o 
  -3   3   3     2322.21     2368.91     45.38 o 
  -2   3   3     8151.02     8486.27    143.76 o 
  -1   3   3     2148.54     2189.89     40.16 o 
   0   3   3     2099.43     2285.92     40.33 o 
   1   3   3     1256.04     1171.91     23.30 o 
   2   3   3      233.74      268.13      7.15 o 
   3   3   3      394.35      508.25     10.64 o 
   4   3   3        4.13       13.59      2.71 o 
   5   3   3      331.02      373.12     14.17 o 
   6   3   3      432.90      479.24     28.55 o 
   7   3   3       14.86       11.87     10.73 o 
  -7   4   3        6.46        4.62     10.00 o 
  -6   4   3      132.58      110.89     15.35 o 
  -5   4   3       47.81       55.14     11.06 o 
  -4   4   3        3.31        7.95      6.19 o 
  -3   4   3     3644.87     4028.16     73.29 o 
  -2   4   3     1402.43     1303.82     27.66 o 
  -1   4   3      374.07      312.09      9.71 o 
   0   4   3     3204.37     3069.39     91.30 o 
   1   4   3      925.99     1175.98     18.83 o 
   2   4   3     1161.69     1079.10     17.90 o 
   3   4   3        6.23       14.37      2.20 o 
   4   4   3       83.82       93.27      5.96 o 
   5   4   3       50.45       59.24      9.58 o 
   6   4   3       42.60       37.65     11.97 o 
   7   4   3        1.85        6.77     10.21 o 
  -6   5   3       34.88       26.05     10.82 o 
  -5   5   3       57.71       65.54     12.12 o 
  -4   5   3       14.33       19.01      7.83 o 
  -3   5   3      555.11      589.05     25.44 o 
  -2   5   3      382.41      356.42     16.10 o 
  -1   5   3      347.41      322.01      7.88 o 
   0   5   3     3528.54     3973.45     57.24 o 
   1   5   3      104.36      172.73      5.49 o 
   2   5   3     1668.08     1599.06     25.52 o 
   3   5   3     2473.56     2384.15     36.71 o 
   4   5   3     1073.62     1093.80     26.10 o 
   5   5   3      841.78      871.10     24.05 o 
   6   5   3      565.90      644.73     35.59 o 
   7   5   3       17.37        6.31     10.91 o 
  -6   6   3      323.52      328.05     23.99 o 
  -5   6   3      446.05      416.15     24.87 o 
  -4   6   3      327.21      368.63     21.63 o 
  -3   6   3      250.72      234.49     10.31 o 
  -2   6   3        3.68        6.17      2.82 o 
  -1   6   3       50.76       45.23      4.56 o 
   0   6   3      339.80      417.46      9.61 o 
   1   6   3      552.06      480.48     10.58 o 
   2   6   3      636.75      568.53     12.05 o 
   3   6   3     5077.66     5340.08     77.18 o 
   4   6   3      130.35      116.91      7.81 o 
   5   6   3      587.10      600.69     19.49 o 
   6   6   3      286.32      349.62     26.80 o 
   7   6   3      172.61      184.16     22.30 o 
  -6   7   3      239.10      243.84     16.65 o 
  -5   7   3      801.30      772.36     31.12 o 
  -4   7   3       20.60       25.41      5.72 o 
  -3   7   3      966.55      994.15     24.37 o 
  -2   7   3       20.34       17.97      3.93 o 
  -1   7   3      753.08      714.99     18.61 o 
   0   7   3       33.56       46.49      4.09 o 
   1   7   3       10.63        3.05      2.49 o 
   2   7   3     2409.46     2603.68     47.12 o 
   3   7   3       62.11       51.53      4.09 o 
   4   7   3       11.30       21.12      5.17 o 
   5   7   3      979.59      986.34     37.80 o 
   6   7   3     1059.75     1145.64     50.16 o 
   7   7   3      110.27      110.19     19.46 o 
  -6   8   3      443.69      394.66     18.24 o 
  -5   8   3      421.30      375.00     16.38 o 
  -4   8   3      729.65      686.36     21.04 o 
  -3   8   3     1073.53     1096.30     40.16 o 
  -2   8   3     4868.81     4924.08    127.06 o 
  -1   8   3     3049.17     2906.01     78.71 o 
   0   8   3      457.74      397.24     12.96 o 
   1   8   3       14.09       14.66      4.01 o 
   2   8   3      524.88      518.29     12.50 o 
   3   8   3      264.79      264.58     12.32 o 
   4   8   3        0.69        2.98      4.32 o 
   5   8   3        0.78        6.64      5.86 o 
   6   8   3        9.56        4.44     11.75 o 
   7   8   3       67.10      104.85     20.00 o 
  -5   9   3       83.08       48.86     12.66 o 
  -4   9   3      342.50      335.45     23.08 o 
  -3   9   3      238.11      307.14     20.82 o 
  -2   9   3     2911.50     2885.95     82.00 o 
  -1   9   3      397.28      362.34     19.88 o 
   0   9   3      623.33      536.92     23.21 o 
   1   9   3      112.20      101.01      8.78 o 
   2   9   3      404.26      361.57     10.68 o 
   3   9   3     1994.29     1917.26     42.52 o 
   4   9   3       13.00       15.73      5.73 o 
   5   9   3        5.36       14.56      5.93 o 
   6   9   3       48.60       48.10     15.08 o 
  -5  10   3      253.02      227.22     21.82 o 
  -3  10   3      178.52      148.51     15.98 o 
  -2  10   3      287.58      321.43     21.09 o 
  -1  10   3       18.51       16.92      8.01 o 
   0  10   3      397.51      356.24     19.94 o 
   1  10   3      380.15      387.49     15.15 o 
   2  10   3     1006.26     1022.74     27.31 o 
   3  10   3      608.29      635.86     22.37 o 
   4  10   3       31.10       31.84      7.14 o 
   5  10   3        2.31       -5.44      9.28 o 
   6  10   3      172.38      196.79     22.93 o 
  -4  11   3      209.10      223.96     21.97 o 
  -3  11   3        6.59        3.47      8.76 o 
  -2  11   3      501.35      485.98     26.77 o 
  -1  11   3      235.45      220.78     17.92 o 
   0  11   3      189.68      180.45     15.65 o 
   1  11   3       18.32       35.11      9.28 o 
   2  11   3      518.15      539.74     19.44 o 
   3  11   3      432.28      426.14     17.89 o 
   4  11   3       22.74       30.94     13.63 o 
   5  11   3       71.64       82.28     15.68 o 
   6  11   3      290.86      238.01     25.83 o 
  -4  12   3        4.94       -3.41     10.09 o 
  -3  12   3       45.54       70.79     14.53 o 
  -2  12   3      259.00      265.32     21.24 o 
  -1  12   3      662.69      593.76     29.40 o 
   0  12   3      152.96      172.38     16.32 o 
   1  12   3      113.19       91.25     13.02 o 
   2  12   3      263.22      211.91     13.33 o 
   3  12   3      126.13      118.15     11.10 o 
   4  12   3      166.57      172.59     13.41 o 
   5  12   3       37.41       30.85     14.23 o 
  -3  13   3      163.92      187.73     20.46 o 
  -2  13   3      482.76      481.21     29.22 o 
  -1  13   3      155.54      185.40     18.40 o 
   0  13   3      392.91      407.88     25.02 o 
   1  13   3      560.72      567.32     29.49 o 
   2  13   3      516.39      511.85     28.46 o 
   3  13   3      170.06      179.12     19.29 o 
   4  13   3      118.91      123.29     13.28 o 
  -2  14   3      321.85      297.44     24.44 o 
  -1  14   3      169.05      165.46     18.70 o 
   0  14   3        9.25        3.29      9.22 o 
   1  14   3       57.82       52.91     12.96 o 
   2  14   3      210.41      225.56     20.61 o 
   3  14   3      483.71      511.48     30.49 o 
   0  15   3       26.85       33.84     12.18 o 
   1  15   3       89.11       66.69     14.44 o 
  -2 -11   4       25.07       39.85     11.12 o 
  -1 -11   4      157.25      162.38     18.04 o 
   0 -11   4        7.59        9.43      9.03 o 
   1 -11   4        3.40       -1.05      8.41 o 
   2 -11   4       39.47       30.51      8.67 o 
  -3 -10   4       10.25       33.24     11.15 o 
  -2 -10   4      141.53      170.08     17.52 o 
  -1 -10   4      188.13      163.04     17.34 o 
   0 -10   4      852.65      853.58     37.68 o 
   1 -10   4      200.37      204.61     12.91 o 
   2 -10   4      212.27      221.19     14.05 o 
   3 -10   4      561.88      581.14     23.18 o 
  -4  -9   4        6.59       11.39      8.73 o 
  -3  -9   4      167.21      193.89     18.82 o 
  -2  -9   4       49.75       48.74     11.33 o 
  -1  -9   4       12.24        4.68      8.49 o 
   0  -9   4       28.50       21.75      7.16 o 
   1  -9   4      214.84      223.24     12.64 o 
   2  -9   4       89.14      100.19     19.47 o 
   3  -9   4       94.64      112.43     15.32 o 
   4  -9   4      356.28      392.01     27.19 o 
  -5  -8   4      115.69      144.13     17.71 o 
  -4  -8   4      354.43      302.67     22.51 o 
  -3  -8   4      364.69      385.55     24.66 o 
  -2  -8   4     1616.60     1521.06     52.97 o 
  -1  -8   4       40.60       24.60      9.19 o 
   0  -8   4      585.43      534.25     17.84 o 
   1  -8   4       25.23       25.18      5.82 o 
   2  -8   4        3.42       21.88      8.91 o 
   3  -8   4        6.84       -0.24      7.80 o 
   4  -8   4      452.55      414.37     26.71 o 
   5  -8   4       16.13       17.43      8.80 o 
  -5  -7   4       23.42       21.06      9.91 o 
  -4  -7   4       76.49       85.57     13.36 o 
  -3  -7   4      742.64      704.41     32.72 o 
  -2  -7   4      255.59      216.52     17.71 o 
  -1  -7   4        2.83       -0.73      6.41 o 
   0  -7   4     2637.87     2599.51     52.00 o 
   1  -7   4      477.14      468.54     16.28 o 
   2  -7   4      113.44       95.84     12.33 o 
   3  -7   4      191.23      204.71     17.49 o 
   4  -7   4       93.97      118.05     15.41 o 
   5  -7   4        3.83       -4.73      7.52 o 
  -6  -6   4       81.71       60.48     10.60 o 
  -5  -6   4        0.36        4.88      8.69 o 
  -4  -6   4       87.52       94.00     12.84 o 
  -3  -6   4        6.01       12.60      7.22 o 
  -2  -6   4       32.77       39.97      9.67 o 
  -1  -6   4     1115.94     1107.46     65.04 o 
   0  -6   4      756.29      680.88     18.97 o 
   1  -6   4       80.49       63.43      6.56 o 
   2  -6   4      107.54      125.15     12.54 o 
   3  -6   4      122.95      141.56     13.93 o 
   4  -6   4      119.66      106.90     13.84 o 
   5  -6   4       11.80       -5.31      6.12 o 
   6  -6   4      124.18      136.09     20.73 o 
  -6  -5   4       31.37       33.05      8.78 o 
  -5  -5   4        8.48        5.28      6.48 o 
  -4  -5   4      139.66      142.38     10.91 o 
  -3  -5   4        2.75       -0.91      6.28 o 
  -2  -5   4      239.12      224.77     16.32 o 
  -1  -5   4        0.66        6.51      2.97 o 
   0  -5   4      298.74      253.43     10.22 o 
   1  -5   4      595.37      500.46     15.23 o 
   2  -5   4      816.58      787.62     40.22 o 
   3  -5   4      814.40      807.08     31.06 o 
   4  -5   4     3976.22     4052.47    108.56 o 
   5  -5   4      961.27      976.22     28.86 o 
   6  -5   4       87.42      109.23     17.98 o 
  -6  -4   4       13.75       22.18      7.94 o 
  -5  -4   4       88.92       93.07     17.96 o 
  -4  -4   4       11.92       19.41      7.75 o 
  -3  -4   4      333.16      291.70     18.25 o 
  -2  -4   4     2780.54     2656.58     74.57 o 
  -1  -4   4        0.59       -1.33      2.64 o 
   0  -4   4      473.54      488.16     15.88 o 
   1  -4   4      146.76      146.05      7.82 o 
   2  -4   4      380.29      385.95     13.05 o 
   3  -4   4     1697.72     1710.45     37.86 o 
   4  -4   4      776.31      853.30     23.99 o 
   5  -4   4      309.26      347.94     16.25 o 
   6  -4   4      108.48      105.69     16.65 o 
   7  -4   4      301.23      327.56     27.77 o 
  -6  -3   4      651.83      628.36     33.12 o 
  -5  -3   4      629.47      610.49     40.26 o 
  -4  -3   4       49.93       48.65     13.04 o 
  -3  -3   4     4013.50     3963.84     75.94 o 
  -2  -3   4     3325.05     3306.95     59.72 o 
  -1  -3   4      825.69      747.25     17.83 o 
   0  -3   4      137.68      190.04      7.98 o 
   1  -3   4     1916.51     1788.52     35.34 o 
   2  -3   4      309.51      345.41     15.86 o 
   3  -3   4      201.30      200.91      9.55 o 
   4  -3   4      253.90      311.67     12.99 o 
   5  -3   4     1117.20     1303.46     32.72 o 
   6  -3   4        4.44       -7.52      7.52 o 
   7  -3   4      101.30      128.93     18.46 o 
  -7  -2   4        5.50       19.19     11.00 o 
  -6  -2   4       85.83       53.45     11.97 o 
  -5  -2   4      186.01      182.44     11.76 o 
  -4  -2   4     1041.28     1058.79     29.94 o 
  -3  -2   4     2013.76     2107.57     43.95 o 
  -2  -2   4     2830.77     2706.48     49.47 o 
  -1  -2   4       16.31        6.37      2.33 o 
   0  -2   4      433.55      593.30     14.56 o 
   1  -2   4     3216.10     3120.79     80.31 o 
   2  -2   4       47.21       93.83      5.73 o 
   3  -2   4      422.29      410.74     13.06 o 
   4  -2   4      244.43      235.79     10.69 o 
   5  -2   4       89.28      116.21      8.66 o 
   6  -2   4      301.58      303.60     22.48 o 
   7  -2   4        0.34      -10.82      8.16 o 
  -7  -1   4      130.16      132.34     18.37 o 
  -6  -1   4      166.88      148.54     17.43 o 
  -5  -1   4        0.69        4.38      6.92 o 
  -4  -1   4      882.65      994.80     26.00 o 
  -3  -1   4        8.59       11.90      2.52 o 
  -2  -1   4     1064.74      960.40     20.63 o 
  -1  -1   4      293.54      219.58      7.43 o 
   0  -1   4        8.89        4.08      2.01 o 
   1  -1   4      662.15      572.62     13.56 o 
   2  -1   4       60.90       43.27      3.66 o 
   3  -1   4       15.18        7.45      2.88 o 
   4  -1   4      655.27      709.65     14.48 o 
   5  -1   4      231.89      261.01      8.94 o 
   6  -1   4      174.64      163.43     16.32 o 
   7  -1   4       43.25       38.46     11.42 o 
  -7   0   4      607.55      562.15     32.96 o 
  -6   0   4      460.36      503.30     29.37 o 
  -5   0   4       41.81       22.75      9.09 o 
  -4   0   4      452.65      450.09     15.38 o 
  -3   0   4     2122.65     2199.64     34.91 o 
  -2   0   4     1242.01     1179.27     24.34 o 
  -1   0   4        8.61       10.10      2.21 o 
   0   0   4     7998.80     8849.31    260.83 o 
   1   0   4      114.54      153.75      5.73 o 
   2   0   4        9.35        7.04      2.75 o 
   3   0   4      974.12      919.78     20.32 o 
   4   0   4      525.42      628.35     13.75 o 
   5   0   4     1529.50     1693.74     36.60 o 
   6   0   4       90.84      135.94     13.57 o 
   7   0   4      101.59      108.99     15.71 o 
  -7   1   4       78.87       84.36     15.77 o 
  -6   1   4      261.47      206.79     19.46 o 
  -5   1   4       93.45      122.76     14.17 o 
  -4   1   4      534.11      506.83     16.12 o 
  -3   1   4      712.50      679.98     13.96 o 
  -2   1   4     8289.90     8954.81    150.90 o 
  -1   1   4     1118.33     1215.69     23.97 o 
   0   1   4      792.81      854.45     21.54 o 
   1   1   4        5.17        1.09      1.29 o 
   2   1   4     1118.38     1219.79     23.12 o 
   3   1   4      515.19      572.41     12.79 o 
   4   1   4     5864.98     6633.72    114.55 o 
   5   1   4      388.94      381.88     13.22 o 
   6   1   4      292.44      246.95     13.84 o 
   7   1   4       66.11       33.45     11.72 o 
  -7   2   4       15.93       18.04     10.27 o 
  -6   2   4       69.37       41.94     11.63 o 
  -5   2   4       49.87       72.00     11.78 o 
  -4   2   4      650.18      673.41     29.04 o 
  -3   2   4     1281.80     1260.12     22.04 o 
  -2   2   4    18789.68    21518.96    355.00 o 
  -1   2   4     6426.75     6675.95    137.46 o 
   0   2   4       83.03       82.88      4.21 o 
   1   2   4    15008.79    14995.00    351.74 o 
   2   2   4     4391.70     4337.79    106.99 o 
   3   2   4     1241.51     1353.16     26.30 o 
   4   2   4      209.35      227.58      8.52 o 
   5   2   4      485.86      447.09     12.01 o 
   6   2   4      241.40      244.47     21.03 o 
   7   2   4      176.10      148.42     17.98 o 
  -7   3   4       82.02       66.56     14.87 o 
  -6   3   4      154.54      117.51     15.38 o 
  -5   3   4      505.40      505.92     26.86 o 
  -4   3   4        1.29       -3.38      5.47 o 
  -3   3   4      387.54      345.78     21.01 o 
  -2   3   4      349.68      265.04      9.78 o 
  -1   3   4     2753.77     2892.46     62.36 o 
   0   3   4      129.31      100.11      4.80 o 
   1   3   4     4439.78     4253.28     72.16 o 
   2   3   4     9179.39     9922.14    235.44 o 
   3   3   4     3139.11     3106.09     46.28 o 
   4   3   4      249.35      240.13      8.57 o 
   5   3   4       39.58       51.61      6.36 o 
   6   3   4       54.11       78.86     13.72 o 
   7   3   4        0.00        4.65      9.52 o 
  -7   4   4      246.86      232.17     22.45 o 
  -6   4   4       24.57       46.11     12.39 o 
  -5   4   4       88.53       81.94     12.57 o 
  -4   4   4        0.76        2.60      5.74 o 
  -3   4   4      666.72      736.82     19.41 o 
  -2   4   4       25.65       18.85      3.71 o 
  -1   4   4     2206.31     2325.83     43.39 o 
   0   4   4     1421.45     1374.37     38.68 o 
   1   4   4      481.47      407.76      9.91 o 
   2   4   4     6069.58     5820.78    185.39 o 
   3   4   4      364.46      324.58      8.05 o 
   4   4   4     3699.11     3866.61     57.99 o 
   5   4   4       39.42       30.52      9.25 o 
   6   4   4      164.17      155.25     18.19 o 
   7   4   4        1.02      -13.32      8.88 o 
  -6   5   4      176.19      131.92     16.83 o 
  -5   5   4      173.57      175.73     16.89 o 
  -4   5   4       45.83       58.77     10.09 o 
  -3   5   4       59.77       28.25      7.55 o 
  -2   5   4      450.92      430.89     13.67 o 
  -1   5   4      114.73      125.44      6.80 o 
   0   5   4     3928.25     4260.43     79.21 o 
   1   5   4     1522.95     1704.38     28.26 o 
   2   5   4     1001.21     1153.18     19.47 o 
   3   5   4      741.97      651.47     13.03 o 
   4   5   4       14.58       19.83      2.98 o 
   5   5   4      434.60      470.33     26.89 o 
   6   5   4      166.27      206.16     20.64 o 
   7   5   4      236.81      248.25     24.23 o 
  -6   6   4        1.99        4.47      9.34 o 
  -5   6   4       45.38       31.70     10.76 o 
  -4   6   4      115.40      133.79     14.26 o 
  -3   6   4      376.64      323.64     19.73 o 
  -2   6   4     1499.80     1447.11     31.82 o 
  -1   6   4     2244.28     2215.75     33.59 o 
   0   6   4     3096.49     3658.34     53.71 o 
   1   6   4      132.45      137.03      5.44 o 
   2   6   4     2812.00     3200.88     59.47 o 
   3   6   4      472.99      497.04     11.23 o 
   4   6   4      516.60      513.48     15.81 o 
   5   6   4      158.88      161.59     16.62 o 
   6   6   4       84.32      123.55     17.89 o 
   7   6   4      339.82      431.35     32.66 o 
  -6   7   4       17.95       11.74     10.50 o 
  -5   7   4       15.12        8.73      9.03 o 
  -4   7   4      826.63      790.25     29.37 o 
  -3   7   4      239.78      187.43      9.79 o 
  -2   7   4      330.51      334.00      9.85 o 
  -1   7   4     2783.28     2821.02     68.82 o 
   0   7   4       13.30       29.90      3.35 o 
   1   7   4     1772.58     1745.08     28.62 o 
   2   7   4     1833.52     1955.79     46.90 o 
   3   7   4      646.28      635.40     13.74 o 
   4   7   4      708.80      716.37     40.88 o 
   5   7   4      307.62      310.98     24.05 o 
   6   7   4      141.50      113.64     17.65 o 
   7   7   4       50.97       36.77     14.81 o 
  -6   8   4       74.25       58.92      9.07 o 
  -5   8   4       24.76       36.05     12.01 o 
  -4   8   4       95.13       94.38      9.35 o 
  -3   8   4      168.01      174.86     13.54 o 
  -2   8   4     1043.64     1105.85     38.52 o 
  -1   8   4     2692.51     2562.76     50.33 o 
   0   8   4      314.18      320.58      9.40 o 
   1   8   4      592.51      608.80     13.68 o 
   2   8   4     1468.19     1506.83     26.22 o 
   3   8   4     1508.82     1511.77     26.64 o 
   4   8   4      141.54      142.30     19.41 o 
   5   8   4      470.64      485.32     29.22 o 
   6   8   4      117.60       88.20     16.53 o 
   7   8   4       28.81       46.50     16.80 o 
  -5   9   4       23.72       15.53     11.63 o 
  -4   9   4        3.07       10.19      5.37 o 
  -3   9   4     1448.62     1405.19     49.16 o 
  -2   9   4      261.72      294.75     18.91 o 
  -1   9   4       89.31       82.40     10.67 o 
   0   9   4      547.45      592.74     17.42 o 
   1   9   4      140.35      172.23     12.08 o 
   2   9   4     1853.41     1897.08     32.33 o 
   3   9   4     1341.49     1340.24     38.04 o 
   4   9   4      590.50      613.11     38.71 o 
   5   9   4      302.54      330.83     25.89 o 
   6   9   4        8.13        6.98     12.63 o 
   7   9   4      297.18      238.16     26.98 o 
  -5  10   4      186.91      150.86     19.16 o 
  -4  10   4     2723.02     2614.55     81.28 o 
  -3  10   4      290.13      336.99     22.30 o 
  -2  10   4      101.55      120.41     13.96 o 
  -1  10   4      222.91      244.77     17.68 o 
   0  10   4       32.38       29.01      8.01 o 
   1  10   4        6.05        5.17      3.60 o 
   2  10   4      167.44      153.42     10.02 o 
   3  10   4      213.07      204.75     11.89 o 
   4  10   4       90.27       83.49      8.93 o 
   5  10   4       19.81       10.55     10.51 o 
   6  10   4        1.66        0.45     11.94 o 
  -4  11   4      121.99       98.74     15.56 o 
  -3  11   4       71.32       59.43     12.96 o 
  -2  11   4      306.69      338.32     22.45 o 
  -1  11   4      189.28      185.76     16.23 o 
   0  11   4      856.55      885.49     34.54 o 
   1  11   4      125.09      130.01      9.86 o 
   2  11   4      335.44      354.16     18.37 o 
   3  11   4       68.96       68.61      8.46 o 
   4  11   4      108.46      135.44     11.29 o 
   5  11   4        5.47      -11.57      9.52 o 
   6  11   4        0.45        1.00     13.20 o 
  -4  12   4       15.86       15.41     12.03 o 
  -3  12   4        6.91        7.95      9.88 o 
  -2  12   4        6.89       -0.48      8.10 o 
  -1  12   4      520.23      495.68     26.71 o 
   0  12   4       46.02       45.32     10.58 o 
   1  12   4       17.49       11.39      8.07 o 
   2  12   4      500.61      576.19     20.67 o 
   3  12   4      249.80      256.23     14.58 o 
   4  12   4      209.14      236.92     21.85 o 
   5  12   4      137.92      136.54     19.49 o 
  -3  13   4        6.35       -7.13      9.22 o 
  -2  13   4        0.08       -0.24      8.40 o 
  -1  13   4      109.78      111.98     14.65 o 
   0  13   4      172.82      172.95     17.07 o 
   1  13   4       37.33       46.35     11.39 o 
   2  13   4     1333.45     1357.21     35.87 o 
   3  13   4     1267.98     1281.47     35.54 o 
   4  13   4      489.62      488.58     31.70 o 
   5  13   4       34.05       30.46     15.11 o 
  -2  14   4       46.39       69.43     15.17 o 
  -1  14   4        0.26       -3.05      8.31 o 
   0  14   4       47.29       46.65     11.69 o 
   1  14   4       21.12       24.87     10.67 o 
   2  14   4       40.14       53.39     12.87 o 
   3  14   4      108.65      100.05     11.36 o 
   4  14   4        4.88       11.90     12.60 o 
   0  15   4       85.29       78.29     15.14 o 
   1  15   4       45.68       64.72     13.99 o 
   2  15   4        3.36       -1.84      9.52 o 
  -1 -11   5        1.83        0.45      8.94 o 
   0 -11   5       37.50       25.68     11.63 o 
   1 -11   5        4.70        0.48     10.03 o 
  -3 -10   5       67.63       63.94     13.54 o 
  -2 -10   5       80.54       90.46     14.78 o 
  -1 -10   5      207.77      222.26     20.24 o 
   0 -10   5        0.21        0.82      8.61 o 
   1 -10   5        0.14        3.30      5.10 o 
   2 -10   5       60.49       60.25     10.91 o 
   3 -10   5       93.43      111.94     14.67 o 
  -4  -9   5      375.15      415.25     27.95 o 
  -3  -9   5      354.64      385.27     26.14 o 
  -2  -9   5      103.20       76.47     13.72 o 
  -1  -9   5      362.97      373.64     24.11 o 
   0  -9   5        5.63       10.70      9.00 o 
   1  -9   5       53.20       54.35      7.74 o 
   2  -9   5       27.60       25.27      7.15 o 
   3  -9   5        1.99       -5.48      5.68 o 
   4  -9   5        8.63        5.52      6.81 o 
  -4  -8   5      134.61      119.92     16.35 o 
  -3  -8   5      194.34      201.69     18.76 o 
  -2  -8   5     1263.40     1263.15     48.22 o 
  -1  -8   5      593.17      512.60     27.13 o 
   0  -8   5     1581.95     1547.74     36.35 o 
   1  -8   5        6.83        7.95      6.03 o 
   2  -8   5        8.38       10.85      5.57 o 
   3  -8   5      295.27      302.65     15.60 o 
   4  -8   5      150.97      153.15     12.96 o 
  -5  -7   5        4.36       11.69      9.46 o 
  -4  -7   5       69.34       63.06     12.18 o 
  -3  -7   5      243.95      247.73     19.94 o 
  -2  -7   5      270.88      270.85     20.55 o 
  -1  -7   5        2.30        3.41      7.16 o 
   0  -7   5      156.13      142.02     12.42 o 
   1  -7   5      153.34      157.87     10.10 o 
   2  -7   5      849.04      842.15     24.58 o 
   3  -7   5      372.92      383.34     16.56 o 
   4  -7   5      172.80      204.15     15.76 o 
   5  -7   5       56.56       88.77     11.43 o 
  -5  -6   5       62.82       99.56     15.14 o 
  -4  -6   5      401.29      351.89     23.60 o 
  -3  -6   5      123.71      110.80     13.96 o 
  -2  -6   5      233.19      204.50     17.16 o 
  -1  -6   5      345.90      286.77     19.16 o 
   0  -6   5      233.78      208.23     10.60 o 
   1  -6   5      920.33      852.92     22.87 o 
   2  -6   5      608.47      619.08     19.65 o 
   3  -6   5       68.88       70.62      8.12 o 
   4  -6   5      112.34      129.86     10.95 o 
   5  -6   5        2.88        1.06      6.63 o 
   6  -6   5       41.73       58.01     16.89 o 
  -6  -5   5      165.83      164.43     20.06 o 
  -5  -5   5       42.78       41.58     11.72 o 
  -4  -5   5       32.41       35.71      9.67 o 
  -3  -5   5      327.70      312.67     20.79 o 
  -2  -5   5       36.22       40.76      9.55 o 
  -1  -5   5      180.88      135.89      8.11 o 
   0  -5   5      452.42      377.12     13.30 o 
   1  -5   5      471.34      407.97     14.09 o 
   2  -5   5      173.98      156.03     14.64 o 
   3  -5   5       73.66       61.38      7.30 o 
   4  -5   5      418.37      464.23     26.03 o 
   5  -5   5      168.39      177.32     12.95 o 
   6  -5   5      425.38      439.78     31.42 o 
  -6  -4   5       54.53       35.41     11.84 o 
  -5  -4   5        1.26       -3.23      7.10 o 
  -4  -4   5        6.15       -1.15      6.74 o 
  -3  -4   5     1950.96     1791.22     57.26 o 
  -2  -4   5     1195.47     1137.91     39.91 o 
  -1  -4   5     1225.11     1238.94     37.42 o 
   0  -4   5     1281.93     1168.60     26.34 o 
   1  -4   5      320.77      299.15     11.33 o 
   2  -4   5     1447.05     1334.85     30.14 o 
   3  -4   5       13.15       12.91      4.42 o 
   4  -4   5      391.01      418.30     16.59 o 
   5  -4   5      182.81      207.46     29.28 o 
   6  -4   5       33.58       45.02     13.84 o 
  -6  -3   5       29.90       27.80     11.12 o 
  -5  -3   5      136.90      128.85     11.98 o 
  -4  -3   5       11.66       16.01      7.98 o 
  -3  -3   5      769.18      694.77     29.76 o 
  -2  -3   5      997.01      962.54     34.45 o 
  -1  -3   5      562.06      539.73     14.95 o 
   0  -3   5      260.67      253.92      9.69 o 
   1  -3   5     2635.35     2509.67     47.74 o 
   2  -3   5     2898.86     2941.49     89.23 o 
   3  -3   5     2345.77     2425.92     48.36 o 
   4  -3   5      204.56      217.29     11.13 o 
   5  -3   5       97.08      124.38     14.32 o 
   6  -3   5        1.00       -4.20      8.40 o 
   7  -3   5      102.72       84.63     17.43 o 
  -6  -2   5      130.38      130.83     16.56 o 
  -5  -2   5      184.49      156.79     16.13 o 
  -4  -2   5       22.29       37.44      6.78 o 
  -3  -2   5        6.27        1.30      6.31 o 
  -2  -2   5      288.27      281.81      9.76 o 
  -1  -2   5      958.18     1143.61     39.57 o 
   0  -2   5      201.58      180.32      7.92 o 
   1  -2   5     2741.50     2511.77     52.48 o 
   2  -2   5     1389.79     1258.88     26.91 o 
   3  -2   5     1275.96     1384.89     30.04 o 
   4  -2   5      192.32      207.19     20.64 o 
   5  -2   5      529.35      580.59     29.97 o 
   6  -2   5       95.32       78.29     14.44 o 
   7  -2   5       34.22       54.93     14.53 o 
  -6  -1   5      939.05      869.14     40.43 o 
  -5  -1   5      129.48      128.63     14.87 o 
  -4  -1   5      354.47      356.65     29.20 o 
  -3  -1   5     1451.86     1383.89     45.35 o 
  -2  -1   5       94.20      120.92      6.52 o 
  -1  -1   5     4543.11     4837.25     84.30 o 
   0  -1   5     2526.64     2800.27     50.96 o 
   1  -1   5     1162.14     1146.47     23.84 o 
   2  -1   5       66.34       64.92      6.25 o 
   3  -1   5        7.95       11.56      3.24 o 
   4  -1   5       16.10       10.52      4.02 o 
   5  -1   5      652.39      743.63     32.72 o 
   6  -1   5      134.27      173.04     17.77 o 
   7  -1   5       38.18       43.72     12.48 o 
  -6   0   5      108.76      115.51     16.56 o 
  -5   0   5      131.34      150.89     16.04 o 
  -4   0   5      177.49      189.03     11.07 o 
  -3   0   5     1167.26     1131.87     25.41 o 
  -2   0   5     4247.96     4374.12     90.24 o 
  -1   0   5      255.61      233.31     12.71 o 
   0   0   5     1991.47     2714.26     83.85 o 
   1   0   5      618.20      504.39     12.36 o 
   2   0   5      503.33      498.73     15.80 o 
   3   0   5      636.99      787.65     19.64 o 
   4   0   5      113.10      124.40      7.17 o 
   5   0   5       11.31        3.47      5.41 o 
   6   0   5      135.50      164.43     16.29 o 
   7   0   5      488.37      393.73     26.77 o 
  -6   1   5      393.61      409.60     27.41 o 
  -5   1   5       24.93       17.59      8.97 o 
  -4   1   5      545.74      538.34     26.41 o 
  -3   1   5      732.88      704.27     20.77 o 
  -2   1   5     2494.09     2464.43     46.44 o 
  -1   1   5      316.22      405.15     11.23 o 
   0   1   5     2112.60     1911.85     35.45 o 
   1   1   5      304.01      382.11      9.60 o 
   2   1   5     7642.90     7473.67    125.65 o 
   3   1   5     4334.14     4612.44     80.20 o 
   4   1   5      131.91      141.73      7.67 o 
   5   1   5       19.80       22.93      7.04 o 
   6   1   5      118.35      113.91     12.78 o 
   7   1   5       39.59       59.07     13.69 o 
  -6   2   5      405.04      384.13     26.44 o 
  -5   2   5      109.37      101.28     13.96 o 
  -4   2   5      309.51      308.19     12.23 o 
  -3   2   5      548.17      558.88     16.02 o 
  -2   2   5      617.26      671.61     17.16 o 
  -1   2   5      390.59      367.08     10.54 o 
   0   2   5       36.72       24.93      2.75 o 
   1   2   5     4058.02     3767.34     64.78 o 
   2   2   5     6487.41     6316.83    154.13 o 
   3   2   5     2834.08     2775.80     61.58 o 
   4   2   5      123.97      160.72      7.44 o 
   5   2   5     1072.48     1043.88     36.47 o 
   6   2   5     1425.85     1406.02     35.46 o 
   7   2   5      300.50      266.77     23.90 o 
  -6   3   5      801.91      770.04     37.35 o 
  -5   3   5      793.91      788.56     35.38 o 
  -4   3   5      198.43      215.83     17.01 o 
  -3   3   5       56.89       65.68     11.69 o 
  -2   3   5       56.31       60.58      5.35 o 
  -1   3   5      208.40      202.79      7.88 o 
   0   3   5      203.07      235.15      7.73 o 
   1   3   5     1341.65     1213.11     30.09 o 
   2   3   5     5991.24     5826.89    142.74 o 
   3   3   5      905.23      772.03     26.02 o 
   4   3   5     2409.34     2381.10     44.06 o 
   5   3   5      910.61      910.65     24.60 o 
   6   3   5      513.56      450.93     28.73 o 
   7   3   5       36.91       25.89     12.18 o 
  -6   4   5      232.31      227.10     20.94 o 
  -5   4   5     1594.91     1475.05     52.12 o 
  -4   4   5      306.56      311.19     20.18 o 
  -3   4   5     1127.24     1164.57     27.36 o 
  -2   4   5     8303.32     8778.02    155.52 o 
  -1   4   5     1206.58     1241.66     33.43 o 
   0   4   5       82.80      115.50      5.45 o 
   1   4   5     2814.25     2967.67     51.89 o 
   2   4   5      222.44      243.75     12.33 o 
   3   4   5       16.95       27.53      5.52 o 
   4   4   5        8.55        6.28      3.18 o 
   5   4   5       12.53       16.78      4.30 o 
   6   4   5      467.30      481.63     30.06 o 
   7   4   5       12.28       15.02     11.03 o 
  -6   5   5       12.01       16.44     10.91 o 
  -5   5   5      620.60      613.04     30.94 o 
  -4   5   5      311.00      329.50     21.12 o 
  -3   5   5     5145.32     5228.86    125.02 o 
  -2   5   5      706.26      641.52     29.73 o 
  -1   5   5       10.40       38.27      8.51 o 
   0   5   5       66.21       43.24      2.35 o 
   1   5   5        3.02        6.32      1.76 o 
   2   5   5     1880.44     1758.34     27.81 o 
   3   5   5      714.53      705.42     13.67 o 
   4   5   5       13.46       17.38      3.89 o 
   5   5   5       62.29       80.83     12.48 o 
   6   5   5       49.68       42.51     12.27 o 
   7   5   5       98.98       84.63     17.89 o 
  -6   6   5       15.95       10.24     10.58 o 
  -5   6   5      311.57      282.45     21.45 o 
  -4   6   5      134.91      112.79     13.84 o 
  -3   6   5       11.50       12.06      4.59 o 
  -2   6   5      855.31      796.65     20.92 o 
  -1   6   5      507.93      450.34     10.47 o 
   0   6   5      219.44      172.98      6.05 o 
   1   6   5     1688.15     1682.13     39.93 o 
   2   6   5     1283.74     1152.49     20.14 o 
   3   6   5      640.88      607.82     19.05 o 
   4   6   5      198.08      202.18      9.46 o 
   5   6   5       54.36       70.55     13.02 o 
   6   6   5       60.39       67.95     15.05 o 
   7   6   5        6.96        8.37     11.54 o 
  -6   7   5       12.84       27.59     10.85 o 
  -5   7   5      385.41      377.12     24.84 o 
  -4   7   5        0.56      -10.76      7.43 o 
  -3   7   5       55.18       53.18     10.33 o 
  -2   7   5       61.21       68.43      5.97 o 
  -1   7   5      187.57      223.45      7.49 o 
   0   7   5      277.68      291.18      8.35 o 
   1   7   5     3013.38     3224.54     64.57 o 
   2   7   5      932.83      874.81     16.84 o 
   3   7   5     5160.58     5284.05     77.12 o 
   4   7   5      370.74      379.99     22.84 o 
   5   7   5       15.85       16.92      9.00 o 
   6   7   5      673.37      737.49     40.34 o 
   7   7   5      113.40      104.91     20.18 o 
  -6   8   5       25.46       28.12      7.56 o 
  -5   8   5      460.43      457.28     23.87 o 
  -4   8   5      698.20      585.27     25.38 o 
  -3   8   5      680.13      650.14     19.09 o 
  -2   8   5      663.48      644.37     15.15 o 
  -1   8   5      489.43      476.26     15.15 o 
   0   8   5      118.91      102.60      5.42 o 
   1   8   5      149.00      154.84      7.10 o 
   2   8   5      794.34      907.55     18.05 o 
   3   8   5      764.98      713.73     15.53 o 
   4   8   5        6.14        6.59      7.10 o 
   5   8   5      769.93      852.25     39.97 o 
   6   8   5      575.88      593.28     36.17 o 
   7   8   5      424.30      477.16     34.90 o 
  -5   9   5      173.60      138.83     11.28 o 
  -4   9   5      191.42      184.12     11.67 o 
  -3   9   5       14.35       21.31      5.42 o 
  -2   9   5       67.14       50.79      9.82 o 
  -1   9   5     2656.60     2774.69     54.95 o 
   0   9   5      367.13      397.68     12.67 o 
   1   9   5      997.79     1077.08     20.88 o 
   2   9   5      284.89      332.22     13.60 o 
   3   9   5      422.32      465.20     19.30 o 
   4   9   5      715.66      724.02     34.96 o 
   5   9   5      196.37      172.02     18.94 o 
   6   9   5      184.71      198.24     22.21 o 
   7   9   5      410.27      477.58     36.14 o 
  -5  10   5       69.33       69.42     13.54 o 
  -4  10   5      301.43      271.86     14.23 o 
  -3  10   5      498.94      415.19     24.69 o 
  -2  10   5     3906.34     3815.79    104.30 o 
  -1  10   5      186.93      202.83     21.66 o 
   0  10   5      602.15      610.12     32.09 o 
   1  10   5      993.35     1047.29     24.78 o 
   2  10   5      158.97      155.01      7.80 o 
   3  10   5      683.36      728.33     21.88 o 
   4  10   5      316.75      279.19     22.51 o 
   5  10   5        1.77       -6.38      9.67 o 
   6  10   5        0.15       -5.02     11.15 o 
  -4  11   5      132.99       82.40     14.62 o 
  -3  11   5      290.49      269.01     21.06 o 
  -2  11   5       32.21       28.01     10.18 o 
  -1  11   5      458.99      445.04     23.93 o 
   0  11   5        2.63       -1.61      8.07 o 
   1  11   5       71.12       72.30      6.25 o 
   2  11   5      295.17      338.84     11.60 o 
   3  11   5      459.00      500.06     19.58 o 
   4  11   5      133.10      113.37     16.20 o 
   5  11   5       17.53       14.38     12.06 o 
   6  11   5       15.03        4.26     12.06 o 
  -4  12   5      230.87      231.51     22.42 o 
  -3  12   5       78.08       74.30     14.59 o 
  -2  12   5        6.00       -1.66      8.31 o 
  -1  12   5       26.87       26.47      9.19 o 
   0  12   5       57.07       46.29     10.36 o 
   1  12   5      102.44      106.05      9.49 o 
   2  12   5       48.65       50.80      8.05 o 
   3  12   5       10.00       14.45      6.31 o 
   4  12   5      138.59      165.01     18.94 o 
   5  12   5        1.88       -9.34      9.79 o 
  -3  13   5       82.02      103.09     17.22 o 
  -2  13   5      152.12      132.61     17.22 o 
  -1  13   5       55.59       85.33     13.99 o 
   0  13   5      253.90      248.04     19.43 o 
   1  13   5       49.72       46.86     11.30 o 
   2  13   5        1.97       -4.87      5.82 o 
   3  13   5        7.04        2.45      6.30 o 
   4  13   5      235.45      245.74     22.78 o 
   5  13   5      100.32       84.00     17.83 o 
  -2  14   5       72.29       62.76     14.75 o 
  -1  14   5      146.26      148.18     17.46 o 
   0  14   5      145.75      139.17     16.41 o 
   1  14   5      165.65      189.36     18.49 o 
   2  14   5        0.78       -7.43      6.37 o 
   3  14   5       49.62       27.19     13.05 o 
   4  14   5       87.09       77.96     16.62 o 
  -1  15   5      354.65      376.09     26.68 o 
   0  15   5      313.12      341.22     24.90 o 
   1  15   5      420.33      352.04     25.17 o 
   2  15   5      302.44      324.45     24.99 o 
  -1 -10   6      119.99      111.77     16.01 o 
   0 -10   6      215.38      226.92     21.00 o 
   1 -10   6      425.50      456.40     28.95 o 
   2 -10   6       18.40       17.96      7.98 o 
  -3  -9   6        0.29       -0.76      9.52 o 
  -2  -9   6      106.68      119.68     16.50 o 
  -1  -9   6       35.55       27.50     10.30 o 
   0  -9   6      148.74      158.21     17.31 o 
   1  -9   6      312.74      354.99     26.23 o 
   2  -9   6      215.86      241.90     14.33 o 
   3  -9   6      422.64      408.85     19.16 o 
  -4  -8   6       23.25       52.33     12.99 o 
  -3  -8   6       83.79       91.88     14.75 o 
  -2  -8   6       52.95       34.17     11.30 o 
  -1  -8   6       43.16       50.52     11.42 o 
   0  -8   6      481.68      442.29     25.38 o 
   1  -8   6      216.56      229.22     13.20 o 
   2  -8   6      798.97      820.73     26.88 o 
   3  -8   6       72.83       91.40     10.17 o 
   4  -8   6      192.91      225.17     15.50 o 
  -4  -7   6      309.24      323.33     23.63 o 
  -3  -7   6      124.37      145.24     16.62 o 
  -2  -7   6      252.24      294.11     21.79 o 
  -1  -7   6        2.33       -7.80      6.89 o 
   0  -7   6        7.29        4.39      9.65 o 
   1  -7   6      393.86      394.62     15.96 o 
   2  -7   6      445.46      399.41     16.64 o 
   3  -7   6       26.45       34.08      7.36 o 
   4  -7   6      369.93      355.59     17.25 o 
   5  -7   6      153.67      182.14     21.60 o 
  -5  -6   6       84.13      105.09     16.29 o 
  -4  -6   6       93.88      112.34     15.17 o 
  -3  -6   6      578.24      579.10     30.28 o 
  -2  -6   6      740.50      741.78     33.48 o 
  -1  -6   6      373.01      339.92     21.27 o 
   0  -6   6      277.98      313.84     13.30 o 
   1  -6   6      629.22      612.72     19.47 o 
   2  -6   6      310.63      294.02     13.66 o 
   3  -6   6      145.40      142.82     10.63 o 
   4  -6   6       35.80       26.38     11.65 o 
   5  -6   6        7.56       -0.24      9.58 o 
  -5  -5   6      194.78      173.86     19.13 o 
  -4  -5   6      171.40      136.27     16.32 o 
  -3  -5   6      358.00      338.62     22.36 o 
  -2  -5   6      151.99      162.86     15.50 o 
  -1  -5   6      125.27      113.34     12.90 o 
   0  -5   6       48.57       44.64      5.89 o 
   1  -5   6        4.84        1.53      3.70 o 
   2  -5   6      906.07      861.27     23.60 o 
   3  -5   6      175.01      169.32     10.77 o 
   4  -5   6      612.46      645.27     22.60 o 
   5  -5   6      150.98      141.74     18.46 o 
   6  -5   6        7.25       -9.25     11.27 o 
  -5  -4   6       13.03        7.61      8.58 o 
  -4  -4   6      245.37      215.04     18.98 o 
  -3  -4   6        1.82        4.65      7.40 o 
  -2  -4   6        6.84       -2.42      6.01 o 
  -1  -4   6      507.39      529.74     18.82 o 
   0  -4   6       67.52       77.99      6.40 o 
   1  -4   6     1075.82     1031.62     25.01 o 
   2  -4   6      506.44      477.25     15.72 o 
   3  -4   6       83.31       89.86      7.76 o 
   4  -4   6      373.27      381.22     38.42 o 
   5  -4   6       53.47       37.29     12.45 o 
   6  -4   6      100.04      153.92     20.70 o 
  -6  -3   6        1.63       -6.22      7.74 o 
  -5  -3   6      666.87      658.24     33.78 o 
  -4  -3   6      636.26      611.19     30.85 o 
  -3  -3   6      937.78      861.98     35.08 o 
  -2  -3   6        0.34       -6.07      5.29 o 
  -1  -3   6      396.37      413.59     17.95 o 
   0  -3   6      375.56      370.04     12.51 o 
   1  -3   6       34.95       22.13      4.26 o 
   2  -3   6     2371.58     2286.39     45.57 o 
   3  -3   6     2399.27     2277.93     46.37 o 
   4  -3   6      584.49      614.35     49.27 o 
   5  -3   6      198.45      227.52     20.91 o 
   6  -3   6      340.07      341.25     26.98 o 
  -6  -2   6      400.06      378.02     27.01 o 
  -5  -2   6      321.19      336.69     23.54 o 
  -4  -2   6      703.99      683.80     31.97 o 
  -3  -2   6     2214.15     2247.74     67.38 o 
  -2  -2   6     3327.92     3355.55     62.05 o 
  -1  -2   6      506.04      471.71     14.06 o 
   0  -2   6        1.09        6.54      2.89 o 
   1  -2   6      239.43      300.88     10.76 o 
   2  -2   6        8.78       13.33      3.70 o 
   3  -2   6      805.22      772.28     20.18 o 
   4  -2   6      108.67      110.00      7.85 o 
   5  -2   6      255.10      268.73     21.79 o 
   6  -2   6        1.45        5.80      9.82 o 
   7  -2   6       29.40       52.00     14.93 o 
  -6  -1   6       29.22       27.53     11.54 o 
  -5  -1   6      253.14      260.79     20.58 o 
  -4  -1   6      687.03      720.54     32.75 o 
  -3  -1   6      381.31      358.65     20.91 o 
  -2  -1   6     1529.66     1586.50     32.94 o 
  -1  -1   6     2606.22     2353.88     44.91 o 
   0  -1   6      504.24      602.86     16.74 o 
   1  -1   6    10116.99    10360.91    174.57 o 
   2  -1   6     2043.48     2064.82     40.06 o 
   3  -1   6       60.15       66.19      5.40 o 
   4  -1   6        8.49       10.11      3.66 o 
   5  -1   6       24.36       24.38      9.76 o 
   6  -1   6      250.76      264.20     22.12 o 
   7  -1   6      165.75      196.64     21.30 o 
  -6   0   6      104.49       81.55     15.44 o 
  -5   0   6      120.02      118.02     15.14 o 
  -4   0   6      239.67      226.16     18.19 o 
  -3   0   6      144.22      147.93     13.60 o 
  -2   0   6      546.45      502.00     14.42 o 
  -1   0   6      330.40      300.88     10.25 o 
   0   0   6      223.15      189.16      7.79 o 
   1   0   6     1631.44     1492.33     29.59 o 
   2   0   6     2327.10     2138.09     78.42 o 
   3   0   6     1233.57     1155.87     56.52 o 
   4   0   6       44.78       44.63      8.28 o 
   5   0   6       80.50       90.74     11.94 o 
   6   0   6       50.74       71.52     12.99 o 
   7   0   6      125.08      125.79     16.80 o 
  -6   1   6      528.86      547.47     32.51 o 
  -5   1   6       58.21       48.10     11.45 o 
  -4   1   6        3.35       -3.99      7.07 o 
  -3   1   6      264.60      272.44     11.19 o 
  -2   1   6      155.60      154.70      7.97 o 
  -1   1   6       22.99       27.69      3.80 o 
   0   1   6       81.14      115.93      5.76 o 
   1   1   6      408.43      486.90     12.17 o 
   2   1   6     4251.82     4120.29     71.74 o 
   3   1   6     1865.37     1714.38     43.27 o 
   4   1   6      449.29      477.43     22.27 o 
   5   1   6      718.57      756.80     31.79 o 
   6   1   6      349.88      313.63     21.36 o 
   7   1   6        1.85       -7.25      8.37 o 
  -6   2   6      106.50       91.40     16.44 o 
  -5   2   6        9.29        0.79      8.25 o 
  -4   2   6     1325.84     1469.64     51.09 o 
  -3   2   6      204.78      179.77      9.41 o 
  -2   2   6      250.67      224.37      9.42 o 
  -1   2   6      991.47     1040.32     24.40 o 
   0   2   6      102.12      120.59      7.87 o 
   1   2   6     1157.18     1179.30     23.24 o 
   2   2   6      821.85      820.68     28.01 o 
   3   2   6       40.02       23.78      5.53 o 
   4   2   6       57.91       59.01      8.25 o 
   5   2   6      422.26      435.52     21.94 o 
   6   2   6      303.38      366.57     21.21 o 
   7   2   6     1183.82     1141.80     50.73 o 
  -6   3   6      228.14      219.63     21.75 o 
  -5   3   6      552.16      515.71     28.73 o 
  -4   3   6     2024.08     2065.13     78.97 o 
  -3   3   6       53.32       53.59     11.39 o 
  -2   3   6     1315.13     1334.16     29.18 o 
  -1   3   6      164.14      121.39      6.79 o 
   0   3   6      187.14      271.20      8.75 o 
   1   3   6      325.09      312.38     12.00 o 
   2   3   6     6395.79     6714.19    164.73 o 
   3   3   6      196.38      219.21     12.69 o 
   4   3   6      143.10      159.99     11.39 o 
   5   3   6      185.65      143.40     11.69 o 
   6   3   6     1974.67     1834.43     66.41 o 
   7   3   6      624.59      583.58     35.26 o 
  -6   4   6       53.12       39.46     12.27 o 
  -5   4   6      446.37      447.97     26.83 o 
  -4   4   6      276.72      298.07     14.65 o 
  -3   4   6     1688.09     1573.91     34.70 o 
  -2   4   6     2359.86     2284.85     45.17 o 
  -1   4   6     4561.69     4578.04     81.03 o 
   0   4   6     4741.68     4619.45     80.25 o 
   1   4   6      649.50      522.78     20.15 o 
   2   4   6     3503.48     3357.76     87.14 o 
   3   4   6      730.50      641.53     23.54 o 
   4   4   6      201.75      183.99      9.36 o 
   5   4   6        5.83        6.12      3.84 o 
   6   4   6      112.11      111.19     16.53 o 
   7   4   6      101.36       64.45     15.41 o 
  -6   5   6       30.97       48.34     13.36 o 
  -5   5   6       18.54       31.15     10.55 o 
  -4   5   6       68.81       64.21     11.57 o 
  -3   5   6      533.02      500.20     16.39 o 
  -2   5   6       88.97       84.61      6.53 o 
  -1   5   6     3845.86     4207.75    100.48 o 
   0   5   6     1183.03     1469.09     23.99 o 
   1   5   6       10.76       40.68      6.47 o 
   2   5   6     3886.33     3803.07     97.17 o 
   3   5   6       62.79       59.26      5.61 o 
   4   5   6       78.40       74.99      6.41 o 
   5   5   6      172.08      155.81     11.92 o 
   6   5   6      122.27      106.87     16.35 o 
   7   5   6       74.78       53.15     14.90 o 
  -6   6   6       18.77       28.83     12.30 o 
  -5   6   6      554.82      535.11     30.09 o 
  -4   6   6      627.85      608.63     29.82 o 
  -3   6   6     1024.61      954.51     25.13 o 
  -2   6   6       70.55       70.76      6.46 o 
  -1   6   6      152.74      173.28      8.72 o 
   0   6   6       79.52       70.50      6.96 o 
   1   6   6     1183.12     1195.68     20.63 o 
   2   6   6     2921.45     2875.64     58.16 o 
   3   6   6     1078.08     1103.55     26.30 o 
   4   6   6        8.48       10.48      3.75 o 
   5   6   6       54.87       53.12     11.75 o 
   6   6   6     1301.67     1359.08     56.17 o 
   7   6   6      318.48      330.25     29.22 o 
  -6   7   6      129.82      107.35     17.31 o 
  -5   7   6      247.52      273.12     23.08 o 
  -4   7   6      654.04      656.88     32.09 o 
  -3   7   6      510.91      453.66     16.86 o 
  -2   7   6      130.78      125.67      8.46 o 
  -1   7   6     1122.29     1099.35     25.50 o 
   0   7   6      463.49      429.75     10.37 o 
   1   7   6       51.92       70.42      4.25 o 
   2   7   6      593.33      631.83     13.52 o 
   3   7   6      354.30      361.10     13.18 o 
   4   7   6       11.72       13.00      4.41 o 
   5   7   6      409.55      438.39     27.80 o 
   6   7   6       53.27       59.34     15.32 o 
   7   7   6       38.99       93.88     18.55 o 
  -5   8   6       25.83       18.76     12.27 o 
  -4   8   6      156.59      137.45     16.44 o 
  -3   8   6     1028.31      909.88     23.72 o 
  -2   8   6       39.62       42.51      4.78 o 
  -1   8   6     1564.94     1531.74     26.22 o 
   0   8   6      921.50      844.35     22.81 o 
   1   8   6      288.77      286.42      8.96 o 
   2   8   6      267.32      260.31     10.98 o 
   3   8   6      170.80      178.56      9.68 o 
   4   8   6       62.15       53.39     10.97 o 
   5   8   6        0.33       28.04     11.03 o 
   6   8   6        4.76       29.25     13.26 o 
   7   8   6      292.85      347.96     31.33 o 
  -5   9   6       13.08       12.43     10.30 o 
  -4   9   6       96.63      103.36      9.12 o 
  -3   9   6       46.69       53.14     15.55 o 
  -2   9   6      151.94      141.15     16.38 o 
  -1   9   6       52.15       60.57      6.63 o 
   0   9   6      232.65      217.00      8.34 o 
   1   9   6     2891.23     3133.69     48.95 o 
   2   9   6     5694.36     6024.42    120.08 o 
   3   9   6     2888.20     3091.50     69.66 o 
   4   9   6      104.51      114.43     15.35 o 
   5   9   6      280.15      307.50     25.38 o 
   6   9   6       21.46       31.54     13.93 o 
   7   9   6        3.46       20.24     15.11 o 
  -5  10   6       51.92       58.71     15.89 o 
  -4  10   6      337.34      309.74     14.87 o 
  -3  10   6       61.14       60.57      7.81 o 
  -2  10   6       33.38       26.07      6.29 o 
  -1  10   6      213.35      217.51     11.82 o 
   0  10   6     2835.67     2891.52     56.91 o 
   1  10   6      439.16      484.45     19.57 o 
   2  10   6      521.96      531.02     14.90 o 
   3  10   6      909.40     1052.81     31.95 o 
   4  10   6        5.56        1.90      9.16 o 
   5  10   6      166.90      224.38     22.24 o 
   6  10   6      124.20      144.76     20.55 o 
  -4  11   6      519.51      457.01     28.37 o 
  -3  11   6      297.49      283.03     21.45 o 
  -2  11   6      305.37      285.90     20.46 o 
  -1  11   6       42.83       47.96      7.39 o 
   0  11   6      586.43      610.49     31.32 o 
   1  11   6      330.66      322.63     18.23 o 
   2  11   6      206.70      267.04     25.78 o 
   3  11   6        2.09      -11.60      7.74 o 
   4  11   6       47.93       50.67     12.96 o 
   5  11   6      190.58      184.68     21.18 o 
   6  11   6      314.41      333.06     29.61 o 
  -4  12   6      102.07       93.33     16.20 o 
  -3  12   6      130.31      135.61     17.04 o 
  -2  12   6      310.98      249.25     20.67 o 
  -1  12   6        7.10       11.57      8.73 o 
   0  12   6      251.12      259.21     27.47 o 
   1  12   6        2.19       -0.40      4.12 o 
   2  12   6        1.73        6.82      4.15 o 
   3  12   6       64.27       81.76     14.17 o 
   4  12   6        5.98       -1.51     10.12 o 
   5  12   6       17.51      -12.06     10.24 o 
  -3  13   6      190.10      198.09     20.52 o 
  -2  13   6       10.84       22.60     10.48 o 
  -1  13   6        9.58       18.82      9.31 o 
   0  13   6      732.04      687.79     31.67 o 
   1  13   6      193.85      212.65     18.31 o 
   2  13   6      588.38      623.93     21.98 o 
   3  13   6      120.01      147.21     17.65 o 
   4  13   6       67.45       90.77     16.26 o 
   5  13   6       43.98       45.75     15.20 o 
  -2  14   6       12.42        4.93     10.73 o 
  -1  14   6        0.69       -4.35      8.97 o 
   0  14   6      142.50      123.76     15.98 o 
   1  14   6      359.61      441.11     26.26 o 
   2  14   6       81.71      100.66     21.83 o 
   3  14   6      113.20      121.86     17.95 o 
   4  14   6       23.87       18.91     13.84 o 
  -1  15   6        0.01        8.10      9.46 o 
   0  15   6       17.74       25.56     11.39 o 
   1  15   6      144.19      138.14     17.52 o 
   2  15   6      267.25      306.14     23.99 o 
   3  15   6      194.84      222.20     22.39 o 
  -1  -9   7       37.87       35.93     11.72 o 
   0  -9   7       69.23       46.68     12.09 o 
   1  -9   7      121.99      111.31     15.86 o 
   2  -9   7       78.98       97.92     10.79 o 
  -3  -8   7      386.92      382.68     27.22 o 
  -2  -8   7      339.81      369.29     25.83 o 
  -1  -8   7      239.97      247.55     20.82 o 
   0  -8   7       99.91      117.14     15.02 o 
   1  -8   7       20.62       19.55      6.55 o 
   2  -8   7       25.95       24.91      7.02 o 
   3  -8   7        4.76        9.47      6.43 o 
  -4  -7   7      153.82      154.85     19.16 o 
  -3  -7   7      263.64      303.42     23.81 o 
  -2  -7   7      461.72      473.68     28.19 o 
  -1  -7   7       17.28       16.29      9.64 o 
   0  -7   7      134.01      134.94     15.17 o 
   1  -7   7      357.38      359.55     24.37 o 
   2  -7   7       53.15       57.10     13.36 o 
   3  -7   7      372.02      350.33     21.38 o 
   4  -7   7      132.93      152.44     18.61 o 
  -4  -6   7       11.78        2.42      9.49 o 
  -3  -6   7       76.17      102.91     15.11 o 
  -2  -6   7      219.89      232.36     19.34 o 
  -1  -6   7       10.26       29.10      9.34 o 
   0  -6   7      432.58      455.63     29.23 o 
   1  -6   7      186.72      196.91     11.63 o 
   2  -6   7     2085.07     2121.74     58.62 o 
   3  -6   7      145.71      172.42     11.78 o 
   4  -6   7       85.30       46.29     12.30 o 
   5  -6   7        0.64        5.35     11.21 o 
  -5  -5   7        1.05        4.59      9.03 o 
  -4  -5   7       43.41       55.78     13.02 o 
  -3  -5   7        3.75        3.23      7.55 o 
  -2  -5   7        6.70        2.57      7.80 o 
  -1  -5   7       50.20       52.54     10.70 o 
   0  -5   7      110.34       89.35      7.78 o 
   1  -5   7      482.68      440.54     22.72 o 
   2  -5   7        4.61       -3.21      4.30 o 
   3  -5   7       31.28       30.50      8.10 o 
   4  -5   7      222.09      210.87     19.64 o 
   5  -5   7      205.97      238.01     23.66 o 
  -5  -4   7      315.07      335.63     25.02 o 
  -4  -4   7        5.37        4.68      8.70 o 
  -3  -4   7      235.62      238.28     19.28 o 
  -2  -4   7      379.50      424.19     23.57 o 
  -1  -4   7       35.44       39.79      5.67 o 
   0  -4   7      107.04       93.04      7.38 o 
   1  -4   7      139.35      123.86      8.40 o 
   2  -4   7       27.66       17.37      5.30 o 
   3  -4   7        6.91        0.89      4.34 o 
   4  -4   7      231.97      231.12     19.67 o 
   5  -4   7      124.89      137.24     18.58 o 
   6  -4   7      244.85      271.27     26.35 o 
  -5  -3   7       54.87       74.42     14.17 o 
  -4  -3   7        2.22       -1.63      7.61 o 
  -3  -3   7     1154.65     1169.15     44.05 o 
  -2  -3   7      586.95      555.63     26.41 o 
  -1  -3   7        6.11        1.10      3.57 o 
   0  -3   7      181.97      174.90      9.07 o 
   1  -3   7      538.55      524.48     32.78 o 
   2  -3   7      735.40      776.99     20.93 o 
   3  -3   7       30.40       34.54      5.72 o 
   4  -3   7       35.58       39.79     11.18 o 
   5  -3   7      112.14      118.81     17.28 o 
   6  -3   7      116.39      130.29     19.82 o 
  -5  -2   7       57.46       40.52     11.42 o 
  -4  -2   7      544.63      492.84     27.62 o 
  -3  -2   7      936.88      924.80     36.89 o 
  -2  -2   7      436.73      443.32     22.69 o 
  -1  -2   7     2389.02     2441.71     47.86 o 
   0  -2   7     1611.82     1510.16     32.39 o 
   1  -2   7     1485.35     1389.35     30.28 o 
   2  -2   7     1152.01     1007.86     27.22 o 
   3  -2   7      205.62      188.33      9.81 o 
   4  -2   7       89.32       73.33     12.54 o 
   5  -2   7        1.31       -6.50      7.83 o 
   6  -2   7      386.36      410.93     29.34 o 
  -6  -1   7       69.83       46.89     13.54 o 
  -5  -1   7      308.73      280.64     22.48 o 
  -4  -1   7       84.10       76.96     13.14 o 
  -3  -1   7       12.04       13.11      7.83 o 
  -2  -1   7      109.89      123.54      7.84 o 
  -1  -1   7       39.72       26.43      4.31 o 
   0  -1   7       97.97       82.14      5.99 o 
   1  -1   7     1323.18     1155.28     25.47 o 
   2  -1   7      409.50      369.56     12.05 o 
   3  -1   7     2167.96     2158.24     43.04 o 
   4  -1   7      302.57      322.61     20.61 o 
   5  -1   7      185.63      189.21     18.43 o 
   6  -1   7       31.69       45.17     13.20 o 
   7  -1   7        8.14       19.34     12.30 o 
  -6   0   7      154.81      151.77     18.67 o 
  -5   0   7      406.39      432.65     27.65 o 
  -4   0   7      147.73      152.56     15.89 o 
  -3   0   7      648.09      697.55     30.40 o 
  -2   0   7       61.34       79.31      9.91 o 
  -1   0   7      220.26      219.98     18.25 o 
   0   0   7       93.55       72.59      5.42 o 
   1   0   7      680.91      690.17     28.61 o 
   2   0   7     1469.53     1466.90     30.02 o 
   3   0   7      426.74      435.76     18.78 o 
   4   0   7       48.68       29.10      7.77 o 
   5   0   7       61.68       54.57     11.51 o 
   6   0   7      135.09      142.83     17.31 o 
   7   0   7      204.33      194.65     21.06 o 
  -6   1   7      111.86      134.88     18.88 o 
  -5   1   7     1596.89     1570.16     57.65 o 
  -4   1   7     1657.00     1710.27     57.71 o 
  -3   1   7       33.02       28.74      5.15 o 
  -2   1   7      769.58      777.16     19.97 o 
  -1   1   7      222.16      205.51      9.32 o 
   0   1   7       71.86       99.29      6.01 o 
   1   1   7     1213.00     1196.44     27.47 o 
   2   1   7       44.11       61.50      4.45 o 
   3   1   7      198.34      183.59     13.42 o 
   4   1   7       43.84       46.38      8.61 o 
   5   1   7      177.81      185.04     15.71 o 
   6   1   7       30.88       63.91     12.66 o 
   7   1   7      396.35      359.80     25.59 o 
  -6   2   7       25.62       14.93     11.48 o 
  -5   2   7       42.02       50.52     13.54 o 
  -4   2   7        8.41       -0.33      7.49 o 
  -3   2   7       11.17        3.88      4.56 o 
  -2   2   7       85.25       80.97      6.30 o 
  -1   2   7      608.18      549.15     15.26 o 
   0   2   7     1370.27     1219.44     25.63 o 
   1   2   7      401.90      291.14      8.89 o 
   2   2   7      131.08      159.54     11.54 o 
   3   2   7     1275.92     1266.20     40.70 o 
   4   2   7      164.78      169.57     13.17 o 
   5   2   7       36.75       41.06      8.64 o 
   6   2   7      109.71      107.14     13.96 o 
   7   2   7       50.36       28.73     12.21 o 
  -6   3   7      317.71      282.15     24.41 o 
  -5   3   7      212.05      227.37     21.15 o 
  -4   3   7       52.86       45.36      6.78 o 
  -3   3   7        1.12        1.10      3.74 o 
  -2   3   7     2055.20     2086.52     42.27 o 
  -1   3   7      169.06      161.80      8.02 o 
   0   3   7     4788.36     4563.16     80.25 o 
   1   3   7     2837.48     2385.66     94.97 o 
   2   3   7     5173.63     4839.45    122.86 o 
   4   3   7     1777.32     1693.68     51.61 o 
   5   3   7        3.04        6.62      4.89 o 
   6   3   7      171.66      171.59     11.57 o 
   7   3   7       65.10       64.24     15.32 o 
  -6   4   7       14.76        8.25      9.91 o 
  -5   4   7      178.20      205.83     20.15 o 
  -4   4   7      653.01      627.64     33.61 o 
  -3   4   7       17.40       17.58      4.90 o 
  -2   4   7     1596.98     1649.55     35.40 o 
  -1   4   7      788.38      790.54     40.17 o 
   0   4   7     1572.69     1556.54     42.51 o 
   1   4   7      518.32      445.22     29.07 o 
   2   4   7     3206.91     3260.83     86.26 o 
   3   4   7     3095.60     2921.00     78.77 o 
   4   4   7      234.66      204.41     13.72 o 
   5   4   7       60.45       67.09      7.31 o 
   6   4   7      296.56      318.26     24.93 o 
   7   4   7      230.75      152.80     20.00 o 
  -6   5   7       26.25       13.87     11.30 o 
  -5   5   7     1235.85     1200.21     47.35 o 
  -4   5   7      876.46      796.14     23.62 o 
  -3   5   7        4.81        9.79      8.45 o 
  -2   5   7      299.32      304.22     12.16 o 
  -1   5   7      341.57      336.09     24.50 o 
   0   5   7      761.33      680.10     16.87 o 
   1   5   7      547.91      512.21      9.53 o 
   2   5   7       57.38       38.19      6.31 o 
   3   5   7        1.26        2.39      3.75 o 
   4   5   7      591.14      574.78     17.97 o 
   5   5   7      101.82       85.06      7.84 o 
   6   5   7      775.87      754.11     38.92 o 
   7   5   7      443.13      441.26     32.06 o 
  -6   6   7       20.91       14.17     11.27 o 
  -5   6   7      350.80      327.84     25.08 o 
  -4   6   7      723.82      668.47     21.77 o 
  -3   6   7      162.23      144.64      9.71 o 
  -2   6   7      120.60      119.55      8.21 o 
  -1   6   7      840.18      744.16     19.51 o 
   0   6   7     1711.22     1677.99     27.59 o 
   1   6   7     1693.07     1695.60     27.66 o 
   2   6   7      491.30      516.11     15.74 o 
   3   6   7        6.06        8.74      3.74 o 
   4   6   7       92.31       87.22      7.40 o 
   5   6   7       22.92       33.68     12.07 o 
   6   6   7       73.78       88.59     16.07 o 
   7   6   7      281.12      290.16     26.83 o 
  -5   7   7      851.41      760.73     37.59 o 
  -4   7   7      205.54      220.96     19.19 o 
  -3   7   7       22.57       29.20      6.25 o 
  -2   7   7       55.18       53.14      9.77 o 
  -1   7   7      977.80      991.24     29.85 o 
   0   7   7      103.35       93.67      4.66 o 
   1   7   7      674.46      558.15     12.37 o 
   2   7   7       33.10       24.57      3.30 o 
   3   7   7      733.68      684.35     19.82 o 
   4   7   7     1253.76     1235.85     50.29 o 
   5   7   7      157.16      128.81     16.56 o 
   6   7   7       11.53        2.99     10.03 o 
   7   7   7        3.63       -6.38     11.48 o 
  -5   8   7      631.90      526.41     31.73 o 
  -4   8   7        3.82      -10.03      7.89 o 
  -3   8   7       61.93       43.57      8.26 o 
  -2   8   7        0.55        1.40      2.97 o 
  -1   8   7       63.44       56.17      5.04 o 
   0   8   7      498.68      520.48     15.56 o 
   1   8   7      431.81      419.04     10.92 o 
   2   8   7        8.42       10.27      3.23 o 
   3   8   7      702.38      618.58     18.74 o 
   4   8   7      597.28      578.46     18.82 o 
   5   8   7       27.05       36.35     11.87 o 
   6   8   7      387.94      422.71     31.30 o 
   7   8   7      535.12      490.30     35.56 o 
  -5   9   7      115.62       93.51      9.54 o 
  -4   9   7      437.91      382.01     21.06 o 
  -3   9   7       17.25       18.43      5.38 o 
  -2   9   7      574.54      529.71     23.87 o 
  -1   9   7       22.26       29.97      9.17 o 
   0   9   7       15.33       13.17      4.35 o 
   1   9   7        0.68        0.97      4.72 o 
   2   9   7      224.42      220.22      9.40 o 
   3   9   7     1350.64     1539.04     35.60 o 
   4   9   7      483.96      563.88     31.15 o 
   5   9   7      417.58      517.13     32.12 o 
   6   9   7      431.01      492.27     33.90 o 
   7   9   7      733.90      764.38     45.47 o 
  -5  10   7      452.68      403.29     17.62 o 
  -4  10   7     1638.06     1452.70     35.55 o 
  -3  10   7      320.34      301.12     14.00 o 
  -2  10   7      549.86      548.66     19.19 o 
  -1  10   7     1975.83     2035.36     67.65 o 
   0  10   7      319.78      321.77     13.27 o 
   1  10   7      175.71      197.90      8.92 o 
   2  10   7      702.27      776.58     21.77 o 
   3  10   7        3.99       10.69      5.50 o 
   4  10   7        0.73       -0.91      8.10 o 
   5  10   7       49.68       63.33     14.29 o 
   6  10   7       22.79       22.27     13.87 o 
  -4  11   7      561.14      514.60     19.79 o 
  -3  11   7       75.07       97.72     14.56 o 
  -2  11   7      336.41      341.20     15.69 o 
  -1  11   7      588.53      610.13     27.56 o 
   0  11   7       39.87       44.56      9.74 o 
   1  11   7      585.83      603.91     15.56 o 
   2  11   7        3.46       11.42      8.87 o 
   3  11   7      228.96      230.42     20.37 o 
   4  11   7       87.53      126.72     16.77 o 
   5  11   7        7.97       15.98     12.42 o 
   6  11   7      199.10      222.14     24.90 o 
  -4  12   7        1.08       -1.90      9.88 o 
  -3  12   7        6.88        6.22      9.73 o 
  -2  12   7       92.64       81.76     13.69 o 
  -1  12   7      209.28      234.86     13.55 o 
   0  12   7     1631.52     1661.49     38.87 o 
   1  12   7      541.86      591.13     19.73 o 
   2  12   7      538.02      608.68     40.58 o 
   3  12   7       36.00       38.89     12.24 o 
   4  12   7       56.00       46.26     13.39 o 
   5  12   7        5.69        2.12     11.45 o 
  -3  13   7      171.89      158.51     18.85 o 
  -2  13   7       77.29       61.79     13.36 o 
  -1  13   7        0.11       -2.08      8.07 o 
   0  13   7       33.69       35.90      7.66 o 
   1  13   7       92.62      100.36     25.23 o 
   2  13   7      240.09      298.46     18.08 o 
   3  13   7       56.13       80.40     14.47 o 
   4  13   7      462.15      476.71     31.42 o 
   5  13   7       35.21       43.45     15.47 o 
  -2  14   7        9.26       12.60     10.94 o 
  -1  14   7        7.64        6.89      9.28 o 
   0  14   7       36.64       29.94     10.55 o 
   1  14   7        7.03        0.30      5.82 o 
   3  14   7        7.62       -1.60     11.51 o 
   4  14   7       40.19       42.00     14.81 o 
  -1  15   7      122.22      130.17     17.92 o 
   0  15   7      704.94      802.43     37.62 o 
   1  15   7      280.84      316.56     23.75 o 
   3  15   7        3.08      -15.77     10.51 o 
  -2  -8   8      133.63      133.43     17.65 o 
  -1  -8   8      159.63      190.36     19.55 o 
   0  -8   8       22.93       39.10     11.42 o 
   1  -8   8      496.70      594.28     21.82 o 
   2  -8   8      315.12      345.08     17.25 o 
  -3  -7   8       25.25       25.65     11.39 o 
  -2  -7   8      224.03      260.70     22.15 o 
  -1  -7   8        1.90       -3.11      7.74 o 
   0  -7   8      307.21      363.79     23.39 o 
   1  -7   8      237.01      257.94     13.91 o 
   2  -7   8      442.47      454.53     21.27 o 
   3  -7   8       20.11       30.97     10.42 o 
  -3  -6   8      114.04      134.19     17.28 o 
  -2  -6   8       37.62       39.94     11.39 o 
  -1  -6   8        0.22        3.05      7.70 o 
   0  -6   8       87.60      103.70     13.63 o 
   1  -6   8      161.45      153.98     10.56 o 
   2  -6   8      524.58      517.33     19.34 o 
   3  -6   8       21.44       20.98      8.22 o 
   4  -6   8      248.80      293.99     23.66 o 
  -4  -5   8      165.81      153.19     18.58 o 
  -3  -5   8      169.38      172.56     17.98 o 
  -2  -5   8      699.26      722.14     33.63 o 
  -1  -5   8       13.81       12.96      8.64 o 
   0  -5   8       23.91       25.28      5.73 o 
   1  -5   8      196.16      193.08     17.69 o 
   2  -5   8       65.72       67.47      8.34 o 
   3  -5   8      104.72      116.60     14.68 o 
   4  -5   8       59.34       52.63     12.48 o 
   5  -5   8        0.68       10.45     11.33 o 
  -4  -4   8        1.02        6.95      9.31 o 
  -3  -4   8       50.34       44.96     11.36 o 
  -2  -4   8       86.88      128.11     14.23 o 
  -1  -4   8       88.51      125.85     13.81 o 
   0  -4   8      212.53      240.71     11.73 o 
   1  -4   8      241.81      245.74     12.11 o 
   2  -4   8      841.73      899.01     24.68 o 
   3  -4   8        1.27       -6.41      5.29 o 
   4  -4   8       36.52       41.27     11.21 o 
   5  -4   8        3.54        2.21     10.21 o 
  -5  -3   8        0.98       13.60     10.58 o 
  -4  -3   8      205.59      201.81     19.76 o 
  -3  -3   8       17.98       32.96     10.48 o 
  -2  -3   8        2.77       -3.66      6.38 o 
  -1  -3   8       41.13       49.24     14.29 o 
   0  -3   8       52.21       52.50      6.21 o 
   1  -3   8     1980.19     1889.30     50.47 o 
   2  -3   8     2436.43     2330.59     47.75 o 
   3  -3   8      352.04      376.69     22.93 o 
   4  -3   8      275.48      298.95     22.66 o 
   5  -3   8      166.62      168.93     20.03 o 
   6  -3   8      184.21      205.52     23.78 o 
  -5  -2   8      156.55      147.24     18.49 o 
  -4  -2   8      149.55      136.81     16.44 o 
  -3  -2   8       25.40       23.78      9.28 o 
  -2  -2   8       14.62       12.87      7.49 o 
  -1  -2   8       84.43       67.47      6.57 o 
   0  -2   8       40.60       45.86      5.56 o 
   1  -2   8      697.56      716.63     46.05 o 
   2  -2   8      947.32      917.75     47.57 o 
   3  -2   8      532.50      520.91     26.29 o 
   4  -2   8        7.24       28.43     10.42 o 
   5  -2   8      258.89      298.16     24.14 o 
   6  -2   8      711.52      754.41     40.91 o 
  -5  -1   8      468.89      449.30     29.04 o 
  -4  -1   8       98.80      118.26     15.26 o 
  -3  -1   8      265.70      263.42     19.37 o 
  -2  -1   8      110.31       97.63     11.78 o 
  -1  -1   8     1087.91     1160.93     27.16 o 
   0  -1   8        0.63        0.18      6.47 o 
   1  -1   8        9.06        7.05      3.31 o 
   2  -1   8      152.70      157.28      8.43 o 
   3  -1   8        0.66        0.09      4.56 o 
   4  -1   8      159.37      149.47     15.92 o 
   5  -1   8     1155.33     1327.81     52.09 o 
   6  -1   8     1089.74     1194.68     51.46 o 
  -5   0   8      129.34      130.47     17.31 o 
  -4   0   8     1413.51     1404.65     51.61 o 
  -3   0   8      440.36      430.11     24.41 o 
  -2   0   8      514.58      501.28     21.47 o 
  -1   0   8      850.20      912.77     22.59 o 
   0   0   8       63.27       39.66      4.80 o 
   1   0   8      516.69      525.29     15.01 o 
   2   0   8     1657.51     1554.98     32.06 o 
   3   0   8      425.50      412.95     22.06 o 
   4   0   8       12.85        2.33      6.22 o 
   5   0   8       24.76       10.15      8.73 o 
   6   0   8        1.33        0.36      9.03 o 
   7   0   8       57.57       68.44     16.04 o 
  -5   1   8        0.30       -7.83      8.43 o 
  -4   1   8      169.86      163.28     17.01 o 
  -3   1   8     1279.44     1299.59     45.78 o 
  -2   1   8      910.36      948.83     23.83 o 
  -1   1   8       28.22       17.07      4.04 o 
   0   1   8      121.07       89.91      6.19 o 
   1   1   8      831.28      758.72     29.61 o 
   2   1   8       25.49       27.99      3.63 o 
   3   1   8      606.40      637.96     27.10 o 
   4   1   8      231.54      212.32     16.38 o 
   5   1   8      179.96      170.93     16.77 o 
   6   1   8       56.94       51.15     13.02 o 
   7   1   8        0.05        5.17      9.85 o 
  -6   2   8      351.16      347.63     29.07 o 
  -5   2   8       46.64       41.94     13.48 o 
  -4   2   8      166.54      156.67     17.74 o 
  -3   2   8      179.53      170.43     10.46 o 
  -2   2   8       30.23       23.96      4.82 o 
  -1   2   8       34.31       32.00      4.68 o 
   0   2   8      713.39      648.58     16.74 o 
   1   2   8      572.66      461.63     12.59 o 
   2   2   8      868.14      785.93     29.73 o 
   3   2   8       90.27      111.62     10.82 o 
   4   2   8      105.81      132.01     12.42 o 
   5   2   8     1026.17     1007.98     39.34 o 
   6   2   8      395.69      419.33     25.62 o 
   7   2   8      136.64      136.66     17.19 o 
  -6   3   8       20.47       -0.85     12.24 o 
  -5   3   8        7.85       14.68     11.27 o 
  -4   3   8     2799.98     2929.67     87.87 o 
  -3   3   8      463.94      500.59     23.84 o 
  -2   3   8      101.73      121.68      8.25 o 
  -1   3   8      244.71      206.47      9.56 o 
   0   3   8      294.17      285.25     10.09 o 
   1   3   8      576.75      545.17     13.81 o 
   2   3   8     1207.62     1127.75     37.44 o 
   3   3   8      410.20      404.07     19.94 o 
   4   3   8      567.05      536.20     24.20 o 
   5   3   8      513.02      506.86     24.60 o 
   6   3   8      856.09      842.49     35.50 o 
   7   3   8      127.67      128.69     19.19 o 
  -6   4   8       43.23       31.73     14.68 o 
  -5   4   8      596.80      637.54     34.32 o 
  -4   4   8      609.72      671.21     21.71 o 
  -3   4   8     1227.94     1354.31     32.43 o 
  -2   4   8      763.76      726.84     20.48 o 
  -1   4   8      599.81      552.61     28.42 o 
   0   4   8     2203.31     2062.54     40.42 o 
   1   4   8       55.78       42.44      6.19 o 
   2   4   8       91.31       73.94      8.76 o 
   3   4   8        5.81       16.77      5.68 o 
   4   4   8     1252.07     1218.40     41.52 o 
   5   4   8       42.43       33.78      7.86 o 
   6   4   8      248.11      229.74     16.94 o 
   7   4   8      241.56      243.47     24.41 o 
  -5   5   8       20.61        7.43     10.88 o 
  -4   5   8      563.13      588.86     30.79 o 
  -3   5   8      673.42      665.41     20.70 o 
  -2   5   8        9.50        4.74      4.01 o 
  -1   5   8      204.70      170.80     16.39 o 
   0   5   8     8230.93     8036.20    137.36 o 
   1   5   8     1012.29     1019.99     34.04 o 
   2   5   8      904.80      783.87     28.98 o 
   3   5   8        5.39       11.33      5.23 o 
   4   5   8        0.44       -2.05      3.90 o 
   5   5   8        1.94       -5.17      3.65 o 
   6   5   8      113.52      106.63     16.77 o 
   7   5   8       17.86       22.90     11.90 o 
  -5   6   8        0.23       -9.67      9.94 o 
  -4   6   8       30.21       39.14      7.12 o 
  -3   6   8      289.99      292.18     13.70 o 
  -2   6   8        1.22        2.73      3.94 o 
  -1   6   8      928.59      919.73     23.07 o 
   0   6   8     2295.93     2204.59     45.86 o 
   1   6   8     1961.17     1829.74     24.46 o 
   2   6   8     2429.06     2260.02     51.23 o 
   3   6   8      469.27      468.94     25.50 o 
   4   6   8      350.11      354.30     14.59 o 
   5   6   8      447.49      419.84     16.51 o 
   6   6   8      175.67      145.18     18.67 o 
   7   6   8       60.47       57.17     16.04 o 
  -5   7   8      179.74      141.83     18.37 o 
  -4   7   8       77.87       76.37      8.96 o 
  -3   7   8        2.22       11.77      6.33 o 
  -2   7   8      136.27      122.94      8.80 o 
  -1   7   8        0.77        3.87      5.11 o 
   0   7   8       54.58       57.52      7.18 o 
   1   7   8      639.30      670.63     22.19 o 
   2   7   8      317.11      326.44     12.77 o 
   3   7   8      252.40      244.39     17.66 o 
   4   7   8      205.66      200.40     11.09 o 
   5   7   8       80.59       82.79     13.81 o 
   6   7   8      331.80      327.11     26.44 o 
   7   7   8       17.91       18.85     12.60 o 
  -5   8   8       25.79       26.53     13.32 o 
  -4   8   8       19.11       24.12      6.86 o 
  -3   8   8     1195.74     1133.66     30.44 o 
  -2   8   8      122.51       85.93     14.84 o 
  -1   8   8       14.11        8.59      5.59 o 
   0   8   8       92.04       78.47      4.94 o 
   1   8   8        0.00        1.19      2.53 o 
   2   8   8       24.68       17.64      4.74 o 
   3   8   8       10.06        4.11      4.16 o 
   4   8   8       29.41       37.56      7.01 o 
   5   8   8      685.58      762.36     38.65 o 
   6   8   8      503.42      550.43     35.05 o 
   7   8   8       75.70       78.26     18.88 o 
  -5   9   8       44.45       46.26     14.68 o 
  -4   9   8      400.46      438.94     27.95 o 
  -3   9   8      645.91      631.22     19.92 o 
  -2   9   8       15.08       11.87      3.96 o 
  -1   9   8        6.53        3.29      3.55 o 
   0   9   8     1556.76     1569.02     34.62 o 
   1   9   8      988.37     1047.07     26.26 o 
   2   9   8      390.13      406.10     21.23 o 
   3   9   8      247.04      233.05     11.96 o 
   4   9   8       26.82       28.96      6.23 o 
   5   9   8       41.55       48.86     13.39 o 
   6   9   8        2.06       -2.57     10.21 o 
  -4  10   8       91.28       96.28      9.53 o 
  -3  10   8      171.05      152.85      8.77 o 
  -2  10   8      198.65      206.68      9.47 o 
  -1  10   8      284.48      285.05     13.69 o 
   0  10   8     2101.44     2110.94     44.63 o 
   1  10   8     3225.59     3593.42     68.15 o 
   2  10   8       33.02       47.12      6.72 o 
   3  10   8        5.25        4.33      5.94 o 
   4  10   8        9.46       -9.34      7.04 o 
   5  10   8      173.05      195.49     21.66 o 
   6  10   8        4.78       16.26     12.87 o 
  -4  11   8        2.40        7.75      5.87 o 
  -3  11   8       13.23       14.03      9.65 o 
  -2  11   8       68.43       71.38      8.73 o 
  -1  11   8        3.69        4.75      5.27 o 
   0  11   8     2977.48     3167.07     91.37 o 
   1  11   8      723.69      802.68     22.77 o 
   2  11   8      150.04      162.65     10.65 o 
   3  11   8      312.43      371.91     28.18 o 
   4  11   8      682.58      675.61     35.44 o 
   5  11   8      587.56      667.76     37.71 o 
   6  11   8      174.23      200.24     24.08 o 
  -3  12   8      272.41      264.78     22.06 o 
  -2  12   8       21.33       28.11      7.51 o 
  -1  12   8      164.99      156.65     11.61 o 
   0  12   8       77.69       58.11      8.26 o 
   1  12   8        7.09       14.29      6.12 o 
   2  12   8      549.00      655.75     21.67 o 
   3  12   8       59.10       63.69     13.39 o 
   4  12   8       78.14       89.07     15.98 o 
   5  12   8      154.66      183.13     21.94 o 
  -3  13   8      251.86      226.19     21.03 o 
  -2  13   8      115.27      105.00     15.74 o 
  -1  13   8       77.67       75.98      9.73 o 
   0  13   8      200.83      200.36     19.50 o 
   1  13   8      217.64      238.97     19.28 o 
   2  13   8       14.77        3.23      8.34 o 
   3  13   8        0.13       -7.98      9.85 o 
   4  13   8      112.67      118.08     17.74 o 
   5  13   8       18.37       10.61     13.60 o 
  -2  14   8       52.62       57.98     14.02 o 
  -1  14   8       32.06       17.07     11.06 o 
   0  14   8      527.69      576.99     21.53 o 
   1  14   8      172.74      203.83     18.76 o 
   2  14   8       32.55        8.04      9.97 o 
   3  14   8        4.46       -2.93      9.58 o 
   4  14   8       71.08       48.65     15.56 o 
  -1  15   8        4.65      -12.37      8.25 o 
   0  15   8      139.60      139.90     17.71 o 
   1  15   8      589.88      761.97     36.41 o 
   3  15   8       93.15       75.90     16.38 o 
  -1  -7   9        8.86       12.09      9.34 o 
   0  -7   9        5.42        1.54      8.97 o 
   1  -7   9       26.41       17.90      6.86 o 
   2  -7   9      113.72      133.34     11.47 o 
  -2  -6   9      451.09      481.87     29.07 o 
  -1  -6   9      367.98      393.58     25.47 o 
   0  -6   9      363.19      356.30     23.42 o 
   1  -6   9      165.26      176.49     14.78 o 
   2  -6   9        0.46       -3.74      4.78 o 
   3  -6   9       29.18       33.78     10.97 o 
  -3  -5   9       48.53       43.27     12.39 o 
  -2  -5   9      117.41      143.95     16.44 o 
  -1  -5   9      251.05      271.97     20.43 o 
   0  -5   9      223.43      262.98     13.29 o 
   1  -5   9        1.92        4.68      6.71 o 
   2  -5   9      224.50      272.40     31.08 o 
   3  -5   9      191.71      204.83     19.10 o 
   4  -5   9       70.12       51.37     12.39 o 
  -4  -4   9       82.31       74.12     15.17 o 
  -3  -4   9       40.32       55.35     12.84 o 
  -2  -4   9       43.40       44.81     10.85 o 
  -1  -4   9      211.55      196.73     17.07 o 
   0  -4   9       14.20       18.00      5.27 o 
   1  -4   9       10.66       14.82      5.01 o 
   2  -4   9      635.40      650.49     20.83 o 
   3  -4   9        2.14       -1.33      6.07 o 
   4  -4   9      190.12      252.72     21.85 o 
   5  -4   9       30.96       55.57     14.87 o 
  -4  -3   9       74.42       87.41     15.29 o 
  -3  -3   9      163.77      140.26     16.41 o 
  -2  -3   9      264.22      261.57     19.61 o 
  -1  -3   9        0.13       -3.90      6.16 o 
   0  -3   9      391.13      368.74     45.64 o 
   1  -3   9       18.74       11.33      8.35 o 
   2  -3   9      161.95      163.28     10.20 o 
   3  -3   9      422.64      466.19     26.17 o 
   4  -3   9        1.48        5.71      7.16 o 
   5  -3   9       78.89       96.05     17.07 o 
  -4  -2   9       82.99       77.05     14.02 o 
  -3  -2   9      348.34      369.80     24.02 o 
  -2  -2   9      394.73      393.19     22.87 o 
  -1  -2   9      384.73      438.71     15.51 o 
   0  -2   9      119.42      137.98     14.03 o 
   1  -2   9       18.78       12.54      4.59 o 
   2  -2   9        7.39       -0.45      5.50 o 
   3  -2   9       10.36       17.92      7.95 o 
   4  -2   9       31.02       48.25     12.18 o 
   5  -2   9      102.62      115.66     17.62 o 
   6  -2   9       84.48       65.84     17.40 o 
  -5  -1   9       74.85       65.54     14.87 o 
  -4  -1   9       77.26       79.50     14.41 o 
  -3  -1   9        5.24        9.09      8.07 o 
  -2  -1   9       11.69       19.49      8.34 o 
  -1  -1   9     2109.50     2204.04     62.52 o 
   0  -1   9      728.31      721.84     20.76 o 
   1  -1   9      676.77      627.90     22.18 o 
   2  -1   9      493.14      431.17     22.33 o 
   3  -1   9      441.26      432.65     24.26 o 
   4  -1   9      273.51      321.67     22.96 o 
   5  -1   9       21.18        7.40      9.61 o 
   6  -1   9       44.20       42.72     14.47 o 
  -5   0   9       51.57       58.77     14.75 o 
  -4   0   9        0.09        1.42      8.55 o 
  -3   0   9       45.81       61.43     11.63 o 
  -2   0   9      834.30      851.07     23.19 o 
  -1   0   9     1536.17     1570.30     34.55 o 
   0   0   9     1108.60     1097.93     25.90 o 
   1   0   9     1800.96     1743.59     98.59 o 
   2   0   9      552.45      455.16     22.51 o 
   3   0   9     1142.30     1136.09     41.85 o 
   4   0   9      327.80      311.58     22.09 o 
   5   0   9       67.34       54.21     12.81 o 
   6   0   9       68.82       57.50     14.96 o 
  -5   1   9      684.44      704.80     37.74 o 
  -4   1   9      127.81      123.52     16.07 o 
  -3   1   9      153.44      165.76     16.17 o 
  -2   1   9       45.91       37.47      5.98 o 
  -1   1   9       11.83        9.95      4.15 o 
   0   1   9      169.64      145.89     11.66 o 
   1   1   9      404.69      424.17     22.03 o 
   2   1   9      561.33      507.07     23.60 o 
   3   1   9     1082.10      958.73     36.29 o 
   4   1   9       91.07       78.89     12.06 o 
   5   1   9      171.22      184.55     18.16 o 
   6   1   9      257.17      280.88     23.84 o 
   7   1   9      274.91      285.38     25.68 o 
  -5   2   9      314.79      370.05     28.13 o 
  -4   2   9      741.39      789.16     37.04 o 
  -3   2   9      527.46      550.37     27.71 o 
  -2   2   9      151.04      175.79     10.44 o 
  -1   2   9     1303.59     1322.28     48.99 o 
   0   2   9      194.45      212.77      9.33 o 
   1   2   9        4.12        4.33      2.78 o 
   2   2   9       56.73       55.96      8.79 o 
   3   2   9       23.16       37.65      7.95 o 
   4   2   9       29.66       23.33      7.52 o 
   5   2   9      209.96      195.58     17.34 o 
   6   2   9      201.09      165.61     17.49 o 
   7   2   9      467.43      450.54     29.25 o 
  -5   3   9      175.90      163.68     20.24 o 
  -4   3   9       24.49       20.85     10.55 o 
  -3   3   9      309.37      320.50     14.44 o 
  -2   3   9     1329.50     1445.52     33.36 o 
  -1   3   9     1606.33     1547.91     33.81 o 
   0   3   9     1097.63     1115.81     25.42 o 
   1   3   9     1358.02     1253.46     45.78 o 
   2   3   9       40.67       24.90      6.50 o 
   3   3   9      444.94      381.50     20.33 o 
   4   3   9       45.05       44.33      8.70 o 
   5   3   9       32.99       29.88      9.06 o 
   6   3   9      250.08      226.13     19.19 o 
   7   3   9      151.80      112.01     18.22 o 
  -5   4   9        5.15       -4.35     10.85 o 
  -4   4   9        7.76       15.83     10.27 o 
  -3   4   9      233.17      266.55     13.32 o 
  -2   4   9      192.67      188.34     10.81 o 
  -1   4   9      747.14      743.20     20.17 o 
   0   4   9      374.79      354.14     33.78 o 
   1   4   9      100.06       62.43     10.24 o 
   2   4   9      238.83      206.73     14.38 o 
   3   4   9      668.03      605.66     25.77 o 
   4   4   9      414.84      433.20     22.42 o 
   5   4   9       37.98       38.71      9.58 o 
   6   4   9       10.14        6.07      7.61 o 
   7   4   9      248.25      183.10     21.79 o 
  -5   5   9       39.74       46.05     14.41 o 
  -4   5   9        4.53        7.29      5.81 o 
  -3   5   9      140.92      156.46     14.84 o 
  -2   5   9      158.17      158.27      9.99 o 
  -1   5   9      188.01      147.17     11.33 o 
   0   5   9     2435.08     2361.40     46.06 o 
   1   5   9       59.87       56.68      8.79 o 
   2   5   9     2266.49     2133.19     62.61 o 
   3   5   9      993.50      866.72     32.75 o 
   4   5   9     1083.34      908.72     33.96 o 
   5   5   9       42.54       63.81      9.97 o 
   6   5   9      567.03      501.36     20.21 o 
   7   5   9      260.60      205.92     24.02 o 
  -5   6   9      329.43      318.56     25.41 o 
  -4   6   9      946.39      892.82     61.58 o 
  -3   6   9       18.74       13.24      5.72 o 
  -2   6   9       88.53       96.51      8.29 o 
  -1   6   9        4.97        5.51      3.88 o 
   0   6   9      124.81      107.06      7.43 o 
   1   6   9     1184.54     1195.37     40.82 o 
   2   6   9       12.29       -0.57      4.56 o 
   3   6   9       41.91       54.48      8.70 o 
   4   6   9      258.55      245.54     12.90 o 
   5   6   9      412.97      385.33     16.13 o 
   6   6   9      307.75      312.61     25.62 o 
   7   6   9      307.76      300.70     27.74 o 
  -5   7   9      574.41      553.06     32.96 o 
  -4   7   9      809.20      769.15     25.17 o 
  -3   7   9      498.85      458.95     18.05 o 
  -2   7   9      262.82      304.39     19.04 o 
  -1   7   9      725.47      757.10     27.50 o 
   0   7   9       38.17       25.00      5.27 o 
   1   7   9       35.05       38.72      7.16 o 
   2   7   9       75.99       74.98      7.08 o 
   3   7   9      760.99      761.00     22.48 o 
   4   7   9       38.31       31.99      7.06 o 
   5   7   9       47.52       46.20      9.53 o 
   6   7   9      104.88      122.86     17.74 o 
   7   7   9        2.81        4.96     11.72 o 
  -5   8   9       22.25       20.73     13.54 o 
  -4   8   9       12.28        2.59      6.39 o 
  -3   8   9        2.37        1.95      5.45 o 
  -2   8   9       67.51       76.13      8.12 o 
  -1   8   9     1928.21     1810.93     39.68 o 
   0   8   9      719.62      740.44     15.47 o 
   1   8   9      113.29      110.91      7.67 o 
   2   8   9        9.36        8.22      4.16 o 
   3   8   9       26.89       28.40      5.82 o 
   4   8   9      337.51      335.14     14.85 o 
   5   8   9       20.11       20.88     10.30 o 
   6   8   9        3.41        7.34      9.97 o 
   7   8   9        0.21        5.20     11.27 o 
  -4   9   9       83.98       68.40      9.44 o 
  -3   9   9       15.10       15.22      6.42 o 
  -2   9   9        0.71        0.84      3.55 o 
  -1   9   9      416.70      409.55     14.45 o 
   0   9   9      204.68      212.36     14.99 o 
   1   9   9     1514.32     1495.47     49.67 o 
   2   9   9      360.20      407.10     21.50 o 
   3   9   9      152.97      166.24     19.16 o 
   4   9   9      474.40      515.59     18.97 o 
   5   9   9      343.55      410.44     28.83 o 
   6   9   9       10.08       11.94     11.84 o 
  -4  10   9       40.03       31.12      7.31 o 
  -3  10   9      716.41      650.14     17.48 o 
  -2  10   9        2.73       -0.32      3.73 o 
  -1  10   9       64.51       67.90      6.43 o 
   0  10   9       92.37       83.50      7.84 o 
   1  10   9      205.01      176.00     15.50 o 
   2  10   9      396.77      403.49     15.99 o 
   3  10   9     1288.18     1525.27     37.15 o 
   4  10   9      839.83      881.53     26.33 o 
   5  10   9      328.83      359.17     27.74 o 
   6  10   9       51.14       82.76     18.70 o 
  -4  11   9       36.11       32.57      7.75 o 
  -3  11   9        1.61        6.80      4.70 o 
  -2  11   9       72.60       84.03      7.28 o 
  -1  11   9      336.60      332.69     21.30 o 
   0  11   9       19.82       18.06      6.13 o 
   1  11   9        0.87       -2.21      7.55 o 
   2  11   9      231.71      224.51     12.89 o 
   3  11   9        1.06        6.20      7.48 o 
   4  11   9        7.70        5.41     10.15 o 
   5  11   9      656.17      725.62     40.19 o 
   6  11   9      279.39      352.64     30.58 o 
  -3  12   9      253.75      291.40     22.96 o 
  -2  12   9      253.71      244.50     14.56 o 
  -1  12   9      459.27      415.08     17.81 o 
   0  12   9      398.00      420.65     17.38 o 
   1  12   9      341.00      336.24     22.42 o 
   2  12   9      779.45      838.96     35.50 o 
   3  12   9      180.42      181.48     12.48 o 
   4  12   9       38.34       20.12     12.57 o 
   5  12   9       15.56        6.83     12.72 o 
  -2  13   9       89.27       86.25     10.59 o 
  -1  13   9       72.65       58.98     16.00 o 
   0  13   9      114.22      104.31     12.90 o 
   1  13   9      185.99      171.56     17.40 o 
   2  13   9      130.18      156.33     16.68 o 
   3  13   9        9.41        3.90     11.24 o 
   4  13   9       10.90       -4.11     11.60 o 
   5  13   9      186.35      144.94     21.24 o 
  -2  14   9        8.82       11.97     10.91 o 
  -1  14   9      125.46      118.06     24.72 o 
   0  14   9      233.45      233.81     20.79 o 
   1  14   9        1.37        3.32      8.97 o 
   2  14   9       49.74       55.48     12.93 o 
   3  14   9       39.11        5.92     10.88 o 
   4  14   9      135.09      122.31     19.07 o 
   0  15   9       11.77        2.05     10.12 o 
   1  15   9       22.93       16.74     11.24 o 
  -1  -6  10       46.84       61.43     13.36 o 
   0  -6  10      380.17      420.23     26.11 o 
   1  -6  10      633.29      684.86     23.12 o 
   2  -6  10      115.29      118.44     15.65 o 
  -2  -5  10        6.06       -1.03      8.13 o 
  -1  -5  10        0.85       14.53      9.22 o 
   0  -5  10        0.15       -0.69      7.89 o 
   1  -5  10        6.65        4.11      5.07 o 
   2  -5  10      119.92      136.87     16.04 o 
   3  -5  10        1.01       -7.22      6.62 o 
  -3  -4  10       20.95       31.00     12.06 o 
  -2  -4  10       33.60       43.66     11.48 o 
  -1  -4  10       53.91       57.50     11.84 o 
   0  -4  10        2.03        6.52      4.97 o 
   1  -4  10        0.89        5.23      4.67 o 
   2  -4  10       91.32      109.47     14.20 o 
   3  -4  10        4.89        3.32      7.40 o 
   4  -4  10       73.50       88.62     15.41 o 
  -3  -3  10       88.62       96.24     15.29 o 
  -2  -3  10       24.04        0.45      8.25 o 
  -1  -3  10        1.89        4.74      7.19 o 
   0  -3  10      823.51      866.32     24.66 o 
   1  -3  10      161.86      161.05     18.45 o 
   2  -3  10      124.17      125.60     14.23 o 
   3  -3  10        1.46        2.42      6.86 o 
   4  -3  10       40.46       30.64     10.73 o 
   5  -3  10        0.18        2.93     10.12 o 
  -4  -2  10        4.86       17.49     10.91 o 
  -3  -2  10       41.38       48.34     12.15 o 
  -2  -2  10       29.01       36.38     10.51 o 
  -1  -2  10      701.40      663.92     29.52 o 
   0  -2  10      609.30      672.76     32.78 o 
   1  -2  10       30.56       35.96      6.03 o 
   2  -2  10        3.54        6.56      6.07 o 
   3  -2  10       25.57       33.84      9.70 o 
   4  -2  10       57.81       62.21     12.75 o 
   5  -2  10      144.11      169.27     20.79 o 
  -4  -1  10        0.75       -5.41      8.97 o 
  -3  -1  10        7.99        3.44      8.25 o 
  -2  -1  10        7.63        5.68      7.55 o 
  -1  -1  10      441.21      445.57     16.27 o 
   0  -1  10       98.03       97.70      7.98 o 
   1  -1  10      827.50      845.10     37.50 o 
   2  -1  10      164.00      163.19     14.62 o 
   3  -1  10      640.74      616.99     30.12 o 
   4  -1  10      569.83      575.99     31.85 o 
   5  -1  10      269.25      331.70     26.71 o 
   6  -1  10      384.43      481.78     34.05 o 
  -4   0  10      736.63      736.35     36.74 o 
  -3   0  10      528.84      599.89     30.94 o 
  -2   0  10        2.38        2.12      7.04 o 
  -1   0  10      184.00      181.53     10.56 o 
   0   0  10        0.74        3.86      3.88 o 
   1   0  10      764.13      817.40     21.66 o 
   2   0  10       80.29       67.32     10.64 o 
   3   0  10      373.67      365.21     21.85 o 
   4   0  10      165.36      162.13     17.31 o 
   5   0  10      343.60      377.36     26.77 o 
   6   0  10      132.59      139.26     19.97 o 
  -5   1  10      181.53      208.33     23.02 o 
  -4   1  10      216.56      241.33     21.75 o 
  -3   1  10      759.00      822.73     35.99 o 
  -2   1  10        3.29       -3.03      6.98 o 
  -1   1  10     1566.56     1715.68     38.46 o 
   0   1  10     1263.90     1331.36     52.63 o 
   1   1  10      313.28      252.90     16.62 o 
   2   1  10      182.24      179.33     14.84 o 
   3   1  10       36.21       29.82      8.85 o 
   4   1  10      363.76      323.91     21.94 o 
   5   1  10       47.55       43.78     11.78 o 
   6   1  10       14.07        0.94      9.97 o 
  -5   2  10        1.58        5.71     12.03 o 
  -4   2  10      566.68      584.30     32.27 o 
  -3   2  10       21.89       28.46      9.97 o 
  -2   2  10      248.44      279.57     13.34 o 
  -1   2  10      101.40       95.90      7.83 o 
   0   2  10     1659.86     1619.78     86.08 o 
   1   2  10      380.51      346.90     19.31 o 
   2   2  10        1.84       -5.50      4.53 o 
   3   2  10      213.40      186.28     15.89 o 
   4   2  10      246.46      197.67     17.31 o 
   5   2  10       22.08       18.31      9.79 o 
   6   2  10        2.28      -11.54      7.70 o 
  -5   3  10        0.17       -0.85     11.27 o 
  -4   3  10       32.65        9.12     10.42 o 
  -3   3  10       85.79       84.34      8.90 o 
  -2   3  10      782.72      805.98     32.38 o 
  -1   3  10        4.83       -0.30      3.77 o 
   0   3  10     1818.85     1873.75     45.94 o 
   1   3  10      726.30      758.40     30.88 o 
   2   3  10       21.45        9.79      5.59 o 
   3   3  10      791.22      744.68     31.39 o 
   4   3  10      355.47      339.17     21.45 o 
   5   3  10      570.79      518.13     27.92 o 
   6   3  10       16.80       15.83      9.97 o 
  -5   4  10       18.12       32.66     14.62 o 
  -4   4  10      460.82      466.37     28.67 o 
  -3   4  10      249.46      269.80     18.16 o 
  -2   4  10      271.19      277.10     13.18 o 
  -1   4  10      107.29      114.14      8.22 o 
   0   4  10       10.51        5.17      3.89 o 
   1   4  10       30.66       36.47      7.77 o 
   2   4  10        1.77        2.78      4.80 o 
   3   4  10       88.30      102.67     11.42 o 
   4   4  10     1010.79      880.41     35.77 o 
   5   4  10      459.16      344.36     22.48 o 
   6   4  10      509.35      539.28     29.43 o 
   7   4  10      223.25      206.16     23.39 o 
  -5   5  10      162.56      177.00     21.12 o 
  -4   5  10      142.25      153.55     18.37 o 
  -3   5  10        2.94       -0.39      5.31 o 
  -2   5  10       97.59      108.07      9.25 o 
  -1   5  10        9.21       15.71      8.32 o 
   0   5  10     1406.90     1413.95     31.22 o 
   1   5  10      120.03      106.48     11.60 o 
   2   5  10      342.71      318.11     18.55 o 
   3   5  10       31.61       45.72      8.70 o 
   4   5  10     1058.97      968.61     37.01 o 
   5   5  10      657.35      559.22     27.31 o 
   6   5  10      123.25      127.22     11.23 o 
   7   5  10       99.04       98.44     18.58 o 
  -5   6  10      332.65      317.14     25.56 o 
  -4   6  10      315.72      308.26     15.90 o 
  -3   6  10     1041.30     1039.63     28.81 o 
  -2   6  10      134.35      125.93      9.61 o 
  -1   6  10      773.83      726.10     20.60 o 
   0   6  10     3708.19     3427.85     64.42 o 
   1   6  10      133.19      124.49     12.84 o 
   2   6  10       14.11       20.21      7.07 o 
   3   6  10       53.53       51.37      9.06 o 
   4   6  10      367.20      344.67     20.55 o 
   5   6  10      173.55      155.10     11.33 o 
   6   6  10      140.15      135.79     19.70 o 
   7   6  10      184.76      162.56     21.94 o 
  -4   7  10       25.97       17.88      7.12 o 
  -3   7  10      240.68      231.92     13.62 o 
  -2   7  10      675.11      667.86     35.65 o 
  -1   7  10      480.08      432.83     15.49 o 
   0   7  10     1577.84     1515.38     33.36 o 
   1   7  10      445.50      467.74     15.72 o 
   2   7  10        6.39        2.55      3.81 o 
   3   7  10       50.70       58.26      7.10 o 
   4   7  10      447.75      416.63     16.79 o 
   5   7  10       75.23       71.21      8.89 o 
   6   7  10        0.15        0.66      8.34 o 
  -4   8  10        0.56        0.29      6.20 o 
  -3   8  10       88.89       81.55      9.22 o 
  -2   8  10       20.97       13.83      6.00 o 
  -1   8  10      263.95      234.54     12.33 o 
   0   8  10      461.50      449.21     14.33 o 
   1   8  10      556.99      504.35     25.29 o 
   2   8  10       68.53       48.76      6.48 o 
   3   8  10       53.54       55.91      7.26 o 
   4   8  10      654.19      663.72     22.17 o 
   5   8  10      198.04      206.49     13.12 o 
   6   8  10      217.59      204.44     22.36 o 
  -4   9  10       21.67       13.30      7.26 o 
  -3   9  10      485.31      455.69     18.90 o 
  -2   9  10      226.66      216.92     12.77 o 
  -1   9  10       10.65        8.97      3.88 o 
   0   9  10      563.80      571.49     17.10 o 
   1   9  10       22.46       15.47      8.52 o 
   2   9  10       19.47        8.09      4.95 o 
   3   9  10       76.35       74.55      8.33 o 
   4   9  10       32.28       30.46      6.97 o 
   5   9  10      427.63      425.10     29.22 o 
   6   9  10       82.10       68.26     16.13 o 
  -4  10  10      108.20      117.89      9.48 o 
  -3  10  10      239.38      244.48     12.79 o 
  -2  10  10       96.57      123.25      7.93 o 
  -1  10  10      434.11      431.99     13.13 o 
   0  10  10       31.89       24.63      9.64 o 
   1  10  10      411.09      500.88     26.95 o 
   2  10  10       38.67       35.20     10.02 o 
   3  10  10        0.01        1.90      4.83 o 
   4  10  10      140.95      135.41     11.19 o 
   5  10  10      627.88      666.19     37.62 o 
   6  10  10      121.31      106.51     19.91 o 
  -3  11  10       15.42       18.44      5.37 o 
  -2  11  10      482.99      501.47     15.88 o 
  -1  11  10      194.98      190.88     26.47 o 
   0  11  10      836.40      849.38     37.77 o 
   1  11  10     1261.70     1244.44     46.50 o 
   2  11  10       37.32       39.73     10.82 o 
   3  11  10       44.28       58.05      8.37 o 
   4  11  10       76.63       55.51     14.47 o 
   5  11  10       15.91        9.46     13.20 o 
   6  11  10       63.26       57.35     18.01 o 
  -3  12  10        9.24        9.39      6.05 o 
  -2  12  10      233.83      227.48     16.27 o 
  -1  12  10       95.82       97.27     10.17 o 
   0  12  10      474.91      518.70     29.19 o 
   1  12  10      707.21      798.89     36.26 o 
   2  12  10        2.42        2.27      8.22 o 
   3  12  10      248.25      293.60     15.96 o 
   4  12  10      916.18     1035.11     46.92 o 
   5  12  10      409.45      465.13     33.30 o 
  -2  13  10       49.68       40.09      8.69 o 
  -1  13  10        1.16       -3.20      7.69 o 
   0  13  10       74.52       79.41     14.05 o 
   1  13  10        0.66       -4.08      8.76 o 
   2  13  10      409.41      477.01     28.13 o 
   3  13  10      150.36      181.23     18.25 o 
   4  13  10      160.43      188.12     21.27 o 
   5  13  10      131.94      131.80     20.88 o 
  -1  14  10       12.86        2.79      6.99 o 
   0  14  10        1.76        7.98      9.82 o 
   1  14  10       18.33        0.66      9.61 o 
   2  14  10       16.84       29.37     11.60 o 
   4  14  10       44.17       28.49     14.23 o 
   0  15  10      110.02      118.99     17.83 o 
   1  15  10      231.48      303.03     24.32 o 
   2  15  10       36.13       34.75     12.18 o 
  -1  -5  11      102.57       98.59     15.05 o 
   0  -5  11      117.62      140.86     16.62 o 
   1  -5  11       31.14       30.25      9.67 o 
   2  -5  11        0.51        1.63      6.89 o 
  -2  -4  11      316.99      358.93     25.74 o 
  -1  -4  11      455.04      585.66     30.61 o 
   0  -4  11      364.02      419.39     24.75 o 
   1  -4  11       50.04       82.94     12.81 o 
   2  -4  11       65.24       80.52     12.69 o 
   3  -4  11       89.10       83.55     14.11 o 
  -3  -3  11      105.03       98.83     16.26 o 
  -2  -3  11        1.77        5.68      9.82 o 
  -1  -3  11       54.01       77.65     12.60 o 
   0  -3  11       14.04       24.28      8.01 o 
   1  -3  11       12.41        9.22      6.98 o 
   2  -3  11      227.55      248.25     19.37 o 
   3  -3  11      105.98      130.29     15.68 o 
   4  -3  11       86.80      106.75     16.07 o 
  -3  -2  11        1.57       -7.83      8.31 o 
  -2  -2  11       95.20      109.68     15.08 o 
  -1  -2  11       23.86       23.33      9.43 o 
   0  -2  11       68.88       59.17     10.88 o 
   1  -2  11       28.92       31.94      9.06 o 
   2  -2  11      127.04      140.56     15.05 o 
   3  -2  11       39.39       34.11      9.79 o 
   4  -2  11       58.15       59.61     13.17 o 
   5  -2  11       33.24       56.90     15.68 o 
  -3  -1  11        1.62        1.57      8.73 o 
  -2  -1  11       83.98      102.46     14.32 o 
  -1  -1  11       71.05       97.62      8.90 o 
   0  -1  11      207.43      248.54     12.43 o 
   1  -1  11        8.29        8.46      6.38 o 
   2  -1  11      337.23      299.58     20.52 o 
   3  -1  11      125.55      121.83     14.56 o 
   4  -1  11       54.42       76.57     13.78 o 
   5  -1  11      283.97      264.08     24.72 o 
  -4   0  11      101.91      121.56     17.56 o 
  -3   0  11      312.75      392.37     25.89 o 
  -2   0  11      263.14      301.37     21.00 o 
  -1   0  11     1550.52     1745.43     39.55 o 
   0   0  11      373.05      385.46     19.62 o 
   1   0  11      383.94      383.49     22.15 o 
   2   0  11       12.20        8.13      6.74 o 
   3   0  11        7.03       10.12      7.25 o 
   4   0  11       63.56       56.62     12.75 o 
   5   0  11        5.64       -4.02      9.34 o 
  -4   1  11      103.11       91.58     16.07 o 
  -3   1  11      111.40       97.96     14.68 o 
  -2   1  11      100.43      125.57     14.93 o 
  -1   1  11      311.07      366.14     15.19 o 
   0   1  11      366.28      405.79     34.31 o 
   1   1  11      940.94      899.60     35.62 o 
   2   1  11       70.55       85.54     12.09 o 
   3   1  11      220.34      194.43     16.89 o 
   4   1  11      228.25      217.07     19.52 o 
   5   1  11       24.58       37.01     12.12 o 
   6   1  11        4.46      -10.82      8.52 o 
  -4   2  11       13.46       12.54     12.00 o 
  -3   2  11        0.16       -9.43      7.92 o 
  -2   2  11      191.34      200.73     18.67 o 
  -1   2  11      500.84      549.97     18.51 o 
   0   2  11     1298.12     1266.60     58.33 o 
   1   2  11       44.55       36.14      8.46 o 
   2   2  11       63.94       50.58      9.55 o 
   3   2  11      458.41      434.95     24.75 o 
   4   2  11      140.41      139.90     15.68 o 
   5   2  11      249.45      256.29     21.60 o 
   6   2  11      124.00      103.22     16.83 o 
  -4   3  11      226.09      219.94     21.88 o 
  -3   3  11      195.95      230.09     19.85 o 
  -2   3  11       40.91       34.05      6.76 o 
  -1   3  11     1113.02     1202.70     30.10 o 
   0   3  11      515.20      533.81     26.26 o 
   1   3  11       27.37       31.82      8.43 o 
   2   3  11      115.00      120.50     12.90 o 
   3   3  11      100.64      111.86     13.29 o 
   4   3  11      373.96      355.87     23.08 o 
   5   3  11      216.71      217.19     19.73 o 
   6   3  11        6.55       -2.12      8.94 o 
  -4   4  11      346.49      397.84     27.47 o 
  -3   4  11       50.75       65.92      8.77 o 
  -2   4  11     1293.56     1443.49     35.21 o 
  -1   4  11      211.01      229.02     12.32 o 
   0   4  11      187.85      183.04     15.95 o 
   1   4  11        1.74        2.48      5.56 o 
   2   4  11       43.40       24.38      8.19 o 
   3   4  11      184.89      164.13     14.90 o 
   4   4  11        0.18        6.86      6.59 o 
   5   4  11       35.86       15.38      9.46 o 
   6   4  11       72.76       64.87     13.72 o 
  -4   5  11        0.66      -12.87      8.58 o 
  -3   5  11      171.62      209.28     13.88 o 
  -2   5  11      186.70      190.74     11.87 o 
  -1   5  11      222.93      207.21     11.33 o 
   0   5  11     2407.35     2320.44     70.25 o 
   1   5  11      571.36      497.71     25.26 o 
   2   5  11      744.80      661.74     29.61 o 
   3   5  11      348.54      305.23     20.18 o 
   4   5  11       71.39       73.51     11.69 o 
   5   5  11       79.69       60.40     11.36 o 
   6   5  11      108.04       95.00     14.29 o 
  -4   6  11       82.33       65.05     14.75 o 
  -3   6  11        2.41       -5.86      6.68 o 
  -2   6  11        5.47        2.44      5.41 o 
  -1   6  11      679.65      677.10     20.61 o 
   0   6  11      677.15      652.35     29.97 o 
   1   6  11      788.58      824.72     34.20 o 
   2   6  11      344.64      319.25     20.18 o 
   3   6  11      136.80      112.22     13.32 o 
   4   6  11      917.91      869.05     36.29 o 
   5   6  11      452.07      394.85     23.81 o 
   6   6  11       18.70        8.89      6.49 o 
  -4   7  11       38.23       32.18      8.15 o 
  -3   7  11      275.77      248.64     14.31 o 
  -2   7  11        8.65       17.22      6.92 o 
  -1   7  11        9.36        3.58      5.07 o 
   0   7  11      100.89       99.02     13.02 o 
   1   7  11      132.57      116.72     14.17 o 
   2   7  11      661.03      680.45     30.70 o 
   3   7  11      608.67      608.41     28.98 o 
   4   7  11     1632.13     1468.83     37.16 o 
   5   7  11      347.70      305.64     15.90 o 
   6   7  11       60.45       61.61     14.90 o 
  -4   8  11       21.54       23.65      7.63 o 
  -3   8  11      360.34      350.98     16.84 o 
  -2   8  11      138.68      141.89     10.75 o 
  -1   8  11        3.43        5.27      5.07 o 
   0   8  11      422.82      408.90     24.08 o 
   1   8  11      129.31      112.94     13.84 o 
   2   8  11      576.95      565.74     19.77 o 
   3   8  11      222.54      197.95     19.81 o 
   4   8  11       13.14        8.21      5.93 o 
   5   8  11        1.77       -1.62      8.46 o 
   6   8  11       30.77       33.90     13.02 o 
  -4   9  11       26.07       26.01      8.14 o 
  -3   9  11      118.51      118.22     17.43 o 
  -2   9  11        7.56       -5.81      5.28 o 
  -1   9  11      634.54      609.14     30.79 o 
   0   9  11      518.81      518.22     27.77 o 
   1   9  11      184.68      178.51     16.65 o 
   2   9  11      120.68      112.83      9.49 o 
   3   9  11        1.20        0.26      4.84 o 
   4   9  11       31.81       13.13      6.46 o 
   5   9  11        2.31        2.32      6.11 o 
   6   9  11        5.34        4.65     11.57 o 
  -3  10  11       11.52       10.35      6.78 o 
  -2  10  11      326.64      311.13     12.02 o 
  -1  10  11      169.02      223.11     12.05 o 
   0  10  11        5.27        7.95      9.16 o 
   1  10  11      103.19       93.91     13.69 o 
   2  10  11       76.82       93.85     13.72 o 
   3  10  11       66.95       78.89      9.21 o 
   4  10  11      439.11      494.36     20.41 o 
   5  10  11      756.49      758.07     40.88 o 
   6  10  11        4.37        5.56     11.24 o 
  -3  11  11        1.54        7.43      4.76 o 
  -2  11  11       14.23       14.54      5.05 o 
  -1  11  11      261.33      247.34     20.52 o 
   0  11  11      102.70      104.09     15.05 o 
   1  11  11       24.50       24.44     10.39 o 
   2  11  11       31.43       22.39      9.82 o 
   3  11  11      835.92      957.43     28.61 o 
   4  11  11      297.51      327.42     17.20 o 
   5  11  11       53.88       69.16     16.29 o 
  -2  12  11       44.43       41.18      8.53 o 
  -1  12  11       24.61       34.96     11.63 o 
   0  12  11       35.98       37.56     12.00 o 
   1  12  11       10.76        6.38      9.06 o 
   2  12  11      198.81      233.17     20.24 o 
   3  12  11       79.55       90.04     14.81 o 
   4  12  11        1.82        7.10     10.85 o 
   5  12  11      402.52      507.53     35.41 o 
  -2  13  11      287.83      273.56     16.39 o 
  -1  13  11      111.68      113.28     16.62 o 
   0  13  11      245.55      275.62     23.27 o 
   1  13  11       10.71       22.00     11.48 o 
   2  13  11        5.34       -4.62      9.37 o 
   3  13  11       23.75        8.79     10.45 o 
   4  13  11      455.28      466.55     31.94 o 
  -1  14  11      549.17      669.39     36.50 o 
   0  14  11      191.90      213.68     21.24 o 
   1  14  11       17.29       30.25     12.87 o 
   2  14  11       70.91       98.02     15.53 o 
   1  15  11        1.62       11.27     11.69 o 
   2  15  11      104.40      146.30     19.16 o 
   1  -4  12      126.89      166.09     17.34 o 
   2  -4  12      101.31      140.38     16.26 o 
  -1  -3  12      103.29      122.31     15.77 o 
   1  -3  12       44.63       65.81     12.27 o 
   2  -3  12        0.67        1.09      7.16 o 
   3  -3  12        5.59        5.50      7.25 o 
  -2  -2  12       71.03       71.73     13.90 o 
  -1  -2  12      141.88      161.74     17.13 o 
   0  -2  12      472.33      480.66     26.23 o 
   1  -2  12        1.13        3.87      6.77 o 
   2  -2  12       69.88       62.88     11.87 o 
   3  -2  12       11.10        5.23      7.61 o 
   4  -2  12        2.57        9.34      8.64 o 
  -3  -1  12        1.10       16.86     11.18 o 
  -2  -1  12       15.74       11.21      9.31 o 
  -1  -1  12      303.71      377.39     23.21 o 
   0  -1  12      314.63      330.74     21.69 o 
   1  -1  12        7.31        8.37      7.22 o 
   2  -1  12      264.50      283.12     20.82 o 
   3  -1  12      377.81      380.11     25.02 o 
   4  -1  12      307.65      294.60     23.05 o 
  -3   0  12        0.27       -2.08      8.76 o 
  -2   0  12       10.72        7.92      9.06 o 
  -1   0  12      114.81      143.12     10.75 o 
   0   0  12      150.73      205.13     17.71 o 
   1   0  12      427.46      407.72     23.75 o 
   2   0  12       58.84       64.42     11.69 o 
   3   0  12      337.65      380.83     24.38 o 
   4   0  12      585.69      633.95     33.84 o 
   5   0  12       49.06       51.79     14.53 o 
  -3   1  12        0.46        6.16     10.00 o 
  -2   1  12        1.45       -0.66      8.19 o 
  -1   1  12        6.88        5.42      5.56 o 
   0   1  12       11.00        8.13      7.10 o 
   1   1  12      159.20      146.39     14.53 o 
   2   1  12       58.84       71.94     11.90 o 
   3   1  12      491.72      523.06     28.70 o 
   4   1  12      404.45      375.88     25.71 o 
   5   1  12      475.13      474.41     30.82 o 
  -3   2  12      386.16      431.11     27.44 o 
  -2   2  12      338.97      390.92     24.38 o 
  -1   2  12      136.42      151.07     19.31 o 
   0   2  12        5.05       23.42      8.73 o 
   1   2  12       61.24       56.50     10.64 o 
   2   2  12       27.64       12.12      7.67 o 
   3   2  12      381.49      369.93     23.39 o 
   4   2  12        2.90        5.92      8.37 o 
   5   2  12      213.32      161.32     19.04 o 
  -4   3  12      197.25      245.02     23.36 o 
  -3   3  12      209.27      229.88     21.12 o 
  -2   3  12       94.56      113.43     10.35 o 
  -1   3  12      324.32      328.97     15.23 o 
   0   3  12        1.92        1.03      6.92 o 
   1   3  12      579.06      564.81     27.95 o 
   2   3  12      113.64       91.79     12.24 o 
   3   3  12      260.91      221.24     18.07 o 
   4   3  12       24.06       13.42      8.88 o 
   5   3  12       37.48       21.75     10.97 o 
   6   3  12       21.87       15.50     10.64 o 
  -4   4  12       26.28       41.12     14.23 o 
  -3   4  12       83.11       74.03     14.23 o 
  -2   4  12      460.39      493.57     19.02 o 
  -1   4  12        2.27        3.84      4.95 o 
   0   4  12     1727.92     1837.15     60.28 o 
   1   4  12      110.22      109.35     13.36 o 
   2   4  12      286.16      246.13     18.55 o 
   3   4  12        3.75        0.88      6.68 o 
   4   4  12      212.81      170.14     16.74 o 
   5   4  12       99.46      101.76     15.11 o 
   6   4  12      132.36       85.09     15.68 o 
  -4   5  12        2.28       -4.26     10.91 o 
  -3   5  12        2.90        1.50      7.36 o 
  -2   5  12      184.26      182.17     12.18 o 
  -1   5  12       78.69       70.46     12.15 o 
   0   5  12       28.37       14.68      8.76 o 
   1   5  12        1.85        6.80      6.83 o 
   2   5  12      355.31      313.51     20.70 o 
   3   5  12      372.16      317.83     21.66 o 
   4   5  12      676.09      611.04     30.15 o 
   5   5  12      421.97      320.25     22.51 o 
   6   5  12        8.34       19.64     10.61 o 
  -4   6  12       95.11      111.31     17.89 o 
  -3   6  12      151.31      155.65     12.23 o 
  -2   6  12      898.45      990.21     57.67 o 
  -1   6  12      148.99      138.60     15.26 o 
   0   6  12       30.11       18.91      9.12 o 
   1   6  12       94.42       72.18     12.00 o 
   2   6  12      202.33      169.27     16.13 o 
   3   6  12        0.65       -8.38      5.59 o 
   4   6  12      579.96      572.34     29.58 o 
   5   6  12      504.85      409.02     25.56 o 
   6   6  12       31.45       16.73      7.50 o 
  -3   7  12      213.65      231.89     14.29 o 
  -2   7  12     1027.51     1074.47     29.79 o 
  -1   7  12      210.97      238.76     19.61 o 
   0   7  12      438.71      388.84     24.26 o 
   1   7  12      154.80      149.99     15.77 o 
   2   7  12       21.59       27.38      9.64 o 
   3   7  12       78.19       53.81     11.39 o 
   4   7  12      232.38      209.60     18.31 o 
   5   7  12      125.46       90.24     10.01 o 
   6   7  12       95.15       78.12     10.64 o 
  -3   8  12      569.80      520.86     21.10 o 
  -2   8  12      667.47      632.28     38.21 o 
  -1   8  12      434.54      405.58     25.26 o 
   0   8  12       17.84       23.81      9.25 o 
   1   8  12      360.68      314.99     22.45 o 
   2   8  12      408.55      431.96     25.99 o 
   3   8  12      161.13      163.31     11.59 o 
   4   8  12      451.18      413.41     18.48 o 
   5   8  12        7.43       -1.18      6.16 o 
   6   8  12       36.72       25.29     12.24 o 
  -3   9  12        8.77        5.50      6.78 o 
  -2   9  12       72.14       61.08      8.95 o 
  -1   9  12       41.01       18.70      9.49 o 
   0   9  12       60.43       58.07     11.69 o 
   1   9  12      503.77      490.33     27.47 o 
   2   9  12      216.96      228.28     19.85 o 
   3   9  12       61.82       68.86      9.00 o 
   4   9  12      299.28      302.14     17.40 o 
   5   9  12      106.64       96.96     13.29 o 
   6   9  12        8.48        9.76     11.00 o 
  -3  10  12       43.15       43.38      8.96 o 
  -2  10  12      185.45      156.27     17.65 o 
  -1  10  12       13.47       -4.83      7.92 o 
   0  10  12       87.21       78.11     13.96 o 
   1  10  12       53.76       70.79     13.08 o 
   2  10  12        5.94        1.33      8.19 o 
   3  10  12       45.49       40.93      8.14 o 
   4  10  12      189.31      232.55     17.48 o 
   5  10  12      401.35      429.49     20.15 o 
  -2  11  12      313.27      316.79     15.57 o 
  -1  11  12      256.14      278.01     22.75 o 
   0  11  12       43.63       46.32     12.48 o 
   1  11  12       86.11       99.02     15.38 o 
   2  11  12      223.44      222.50     19.67 o 
   3  11  12       43.37       29.34     11.06 o 
   4  11  12       65.71       65.45      9.66 o 
   5  11  12      330.43      370.59     29.49 o 
  -2  12  12      354.05      363.97     26.20 o 
  -1  12  12      323.40      365.73     26.50 o 
   0  12  12        4.13        4.50      9.40 o 
   1  12  12      300.00      307.38     24.32 o 
   2  12  12       46.19       44.36     12.90 o 
   3  12  12       71.37       84.15     14.65 o 
   4  12  12        1.62       -5.50      8.43 o 
  -1  13  12      139.87      136.39     18.22 o 
   0  13  12      135.54      142.53     18.16 o 
   1  13  12      433.35      515.23     31.39 o 
   2  13  12      735.40      889.29     41.03 o 
   3  13  12       65.14       93.85     15.95 o 
   4  13  12      104.10       96.66     17.71 o 
   0  14  12      296.78      346.30     27.28 o 
   1  14  12       52.38       71.37     15.11 o 
   2  14  12       15.69       26.11     12.66 o 
   3  14  12       93.08      142.77     18.61 o 
   1  -2  13        1.39        1.96      7.43 o 
   2  -2  13       11.60       13.90      8.55 o 
   0  -1  13       21.45       21.15      9.58 o 
   1  -1  13        2.64       -1.66      6.44 o 
   2  -1  13        4.46        2.15      7.25 o 
   3  -1  13       78.23       66.11     12.75 o 
  -2   0  13       14.28       31.42     11.75 o 
   0   0  13        2.92       -2.60      6.65 o 
   1   0  13       22.26       21.15      8.85 o 
   2   0  13       11.51       10.00      8.22 o 
   3   0  13      268.16      270.97     21.97 o 
   4   0  13      218.72      245.50     22.24 o 
  -2   1  13       97.68      107.17     15.44 o 
  -1   1  13      141.86      150.20     16.62 o 
   0   1  13      269.57      279.94     21.00 o 
   1   1  13       55.78       57.89     11.51 o 
   2   1  13       19.99       15.65      8.43 o 
   3   1  13       93.91       82.34     13.57 o 
   4   1  13       32.67       38.74     12.36 o 
  -3   2  13      270.14      289.76     24.50 o 
  -2   2  13      342.54      396.03     25.35 o 
  -1   2  13      852.27      967.70     40.88 o 
   0   2  13      386.48      410.93     25.02 o 
   1   2  13      436.42      452.02     26.35 o 
   2   2  13       11.09        6.10      6.74 o 
   3   2  13       96.51      104.82     14.35 o 
   4   2  13      108.29       78.65     14.65 o 
   5   2  13      130.50      147.90     19.67 o 
  -3   3  13      163.43      153.92     19.10 o 
  -2   3  13      115.97      138.07     17.65 o 
  -1   3  13       15.93       21.21     10.42 o 
   0   3  13       24.73       23.24     10.03 o 
   1   3  13       57.56       78.38     12.57 o 
   2   3  13       16.47       22.33      9.09 o 
   3   3  13     1179.67     1071.79     43.24 o 
   4   3  13      743.17      682.47     34.57 o 
   5   3  13       53.63       60.97     14.23 o 
  -3   4  13      112.88      125.85     17.77 o 
  -2   4  13       16.39       13.54      6.84 o 
  -1   4  13       12.01       -1.54      8.31 o 
   0   4  13       32.18       38.04     10.42 o 
   1   4  13       23.73       34.84      9.82 o 
   2   4  13      778.89      740.00     34.20 o 
   3   4  13      115.77      102.46     14.59 o 
   4   4  13        1.94        3.96      7.98 o 
   5   4  13       13.61       17.28      9.76 o 
  -3   5  13      116.53      140.29     18.07 o 
  -2   5  13       74.68      101.05     10.30 o 
  -1   5  13      209.55      235.20     20.30 o 
   0   5  13      100.76       96.51     13.72 o 
   1   5  13      212.39      211.69     18.49 o 
   2   5  13      180.00      150.80     15.50 o 
   3   5  13       54.04       49.34     11.69 o 
   4   5  13       41.57       33.54     10.42 o 
   5   5  13        8.15        8.64      9.16 o 
  -3   6  13       11.59       25.61      8.35 o 
  -2   6  13      401.98      431.78     27.22 o 
  -1   6  13        3.72       10.06      8.01 o 
   0   6  13      258.60      272.51     21.63 o 
   1   6  13        2.98        0.03      7.64 o 
   2   6  13       41.90       26.92     10.42 o 
   3   6  13      173.38      159.84     16.56 o 
   4   6  13       16.89       21.27      9.82 o 
   5   6  13       36.46       28.16     10.88 o 
  -3   7  13      208.14      219.15     14.58 o 
  -2   7  13      431.13      463.14     28.37 o 
  -1   7  13      248.33      261.33     21.48 o 
   0   7  13       91.33      109.26     14.90 o 
   1   7  13      363.02      353.03     23.93 o 
   2   7  13     1310.94     1226.77     47.23 o 
   3   7  13      190.73      189.63     18.07 o 
   4   7  13      308.73      286.74     21.42 o 
   5   7  13      137.86      108.75     11.03 o 
  -3   8  13        2.66        5.07     10.08 o 
  -2   8  13       17.40       11.03     10.36 o 
  -1   8  13      401.47      399.78     25.89 o 
   0   8  13       11.57        2.24      7.77 o 
   1   8  13       60.74       61.06     12.75 o 
   2   8  13       32.07       42.09     11.54 o 
   3   8  13      157.35      143.41     11.20 o 
   4   8  13       74.29       68.02     10.76 o 
   5   8  13       38.01       35.80      8.71 o 
  -2   9  13      122.00      115.72     16.17 o 
  -1   9  13        9.74        4.44      9.34 o 
   0   9  13      107.78      122.70     15.92 o 
   1   9  13        5.49       23.54     10.27 o 
   2   9  13      286.83      320.92     23.90 o 
   3   9  13      199.45      171.35     14.56 o 
   4   9  13      164.38      178.11     13.31 o 
   5   9  13       25.31       32.54      8.34 o 
  -2  10  13      327.03      338.35     25.11 o 
  -1  10  13      312.68      280.46     23.21 o 
   0  10  13      159.33      152.77     17.59 o 
   1  10  13       77.12       63.57     13.69 o 
   2  10  13       10.14       20.64     10.15 o 
   3  10  13        1.58       -9.64      8.07 o 
   4  10  13       62.02       72.17     17.81 o 
   5  10  13        3.81        7.28      7.29 o 
  -2  11  13      290.44      299.46     24.53 o 
  -1  11  13      196.88      204.38     20.27 o 
   0  11  13       24.06       27.37     12.09 o 
   1  11  13      267.08      267.89     22.99 o 
   2  11  13      275.30      334.57     24.90 o 
   3  11  13      185.63      205.55     19.94 o 
   4  11  13        0.72        1.97      8.73 o 
  -1  12  13        2.36       14.81      9.25 o 
   0  12  13       50.05       45.02     13.54 o 
   1  12  13       70.30      101.92     16.80 o 
   2  12  13      312.35      287.41     23.93 o 
   3  12  13      796.62      898.90     41.24 o 
   4  12  13      142.18      172.26     19.22 o 
   0  13  13       16.83       20.40     11.78 o 
   1  13  13       54.49       68.80     15.35 o 
   2  13  13      444.13      468.55     30.46 o 
   3  13  13      428.95      514.41     32.00 o 
   1  -1  14       56.79       58.10     12.15 o 
   0   0  14        9.16       -0.94      7.83 o 
   1   0  14        2.95        7.86      8.25 o 
   2   0  14       44.57       52.36     11.63 o 
   3   0  14       18.15       38.43     11.94 o 
   0   1  14      157.03      191.20     18.31 o 
   1   1  14      339.73      332.28     23.69 o 
   2   1  14       96.26      102.46     14.35 o 
   3   1  14       62.16       73.24     13.66 o 
  -1   2  14       94.02      103.03     15.44 o 
   0   2  14      210.82      258.22     21.45 o 
   1   2  14      161.09      180.20     17.68 o 
   2   2  14      117.29      145.00     16.32 o 
   3   2  14      286.24      301.91     22.63 o 
   4   2  14       65.28       90.34     16.17 o 
  -1   3  14       64.22       82.22     14.50 o 
   0   3  14       73.15       50.43     12.36 o 
   1   3  14        0.10       -0.03      6.22 o 
   2   3  14        1.48        1.66      7.34 o 
   3   3  14       37.73       26.44     10.03 o 
   4   3  14      141.38      124.73     16.71 o 
  -2   4  14      440.32      512.72     30.25 o 
  -1   4  14      114.62      126.66     16.89 o 
   0   4  14        1.11       -1.42      7.89 o 
   1   4  14      322.29      382.07     24.84 o 
   2   4  14      192.21      175.46     17.56 o 
   3   4  14       16.96       33.60     10.76 o 
   4   4  14      167.42      153.83     18.16 o 
  -2   5  14       52.76       66.02     14.02 o 
  -1   5  14       25.88       19.16     10.33 o 
   0   5  14        8.35       14.44     10.24 o 
   1   5  14      550.37      557.50     30.70 o 
   2   5  14       25.69       36.20     10.33 o 
   3   5  14      132.00      118.02     15.68 o 
   4   5  14      139.44      119.89     16.89 o 
   5   5  14       87.65       65.75     14.59 o 
  -2   6  14       49.24       44.36     12.57 o 
  -1   6  14        0.38       -5.05      7.13 o 
   0   6  14      262.22      282.12     23.27 o 
   1   6  14       77.95       55.20     12.72 o 
   2   6  14      530.56      560.10     30.46 o 
   3   6  14      273.24      251.00     20.58 o 
   4   6  14      233.57      181.35     18.79 o 
   5   6  14      168.94      151.47     18.61 o 
  -2   7  14      170.53      180.02     19.94 o 
  -1   7  14        0.05       -4.14      8.07 o 
   0   7  14       22.33       22.03     10.39 o 
   1   7  14       70.56       84.09     14.59 o 
   2   7  14       45.26       36.35     11.78 o 
   3   7  14      236.25      197.85     19.40 o 
   4   7  14      415.09      368.02     24.99 o 
   5   7  14      130.40       80.01     14.87 o 
  -2   8  14      313.20      299.55     24.50 o 
  -1   8  14        7.47       14.17      9.40 o 
   0   8  14       45.03       24.20     10.94 o 
   1   8  14       33.38       27.13     10.64 o 
   2   8  14       39.77       55.93     13.05 o 
   3   8  14       20.45       17.80     10.67 o 
   4   8  14        1.78       -5.48      5.60 o 
   5   8  14        3.82       -9.22      6.15 o 
  -2   9  14      261.78      282.12     24.05 o 
  -1   9  14      307.90      333.03     25.74 o 
   0   9  14       42.59       50.94     12.90 o 
   1   9  14       36.74       42.85     12.84 o 
   2   9  14      775.94      817.23     38.92 o 
   3   9  14       60.20       68.53     14.08 o 
   4   9  14        1.81       -6.68      6.25 o 
  -1  10  14      290.79      324.48     25.32 o 
   0  10  14       10.85       18.37     10.85 o 
   1  10  14      313.17      302.03     24.35 o 
   2  10  14      275.15      330.10     25.56 o 
   3  10  14        8.53        3.81      9.67 o 
   4  10  14       23.98       32.35      8.72 o 
  -1  11  14       40.80       36.47     13.05 o 
   0  11  14       14.18       -1.57      9.58 o 
   1  11  14        2.33        3.32     10.36 o 
   2  11  14        9.01        3.54     10.91 o 
   3  11  14      277.31      334.06     26.02 o 
   4  11  14       18.88       13.05     11.69 o 
   0  12  14        4.94       17.89     11.90 o 
   1  12  14        0.17        3.81     10.39 o 
   2  12  14        7.36        0.69      9.88 o 
   3  12  14       70.12       74.78     15.98 o 
   1  13  14       29.28       39.37     14.23 o 
   2  13  14       86.06       94.54     17.49 o 
   0   2  15       11.02        3.60      9.55 o 
   1   2  15       30.06       37.32     11.42 o 
   2   2  15        6.96       16.89      9.12 o 
   0   3  15       31.99       50.07     12.93 o 
   1   3  15      165.04      206.01     19.55 o 
   2   3  15      230.67      191.59     18.91 o 
   3   3  15       28.20       31.21     10.94 o 
  -1   4  15      147.88      189.36     20.03 o 
   0   4  15        9.75       11.39     10.30 o 
   1   4  15      369.23      375.36     25.99 o 
   2   4  15       49.97       38.46     11.33 o 
   3   4  15      132.74      121.65     16.59 o 
  -1   5  15       23.81       12.90     10.18 o 
   0   5  15        1.77       -3.66      9.28 o 
   1   5  15        0.45       -1.27      7.89 o 
   2   5  15      227.03      189.63     18.91 o 
   3   5  15       31.85       21.33     10.33 o 
   4   5  15      109.03       76.05     15.32 o 
  -1   6  15        4.28        3.47      9.19 o 
   0   6  15        2.13       -8.04      8.79 o 
   1   6  15       20.96       24.66     11.33 o 
   2   6  15       27.31       31.21     11.54 o 
   3   6  15       72.12       62.58     13.23 o 
   4   6  15      183.04      150.53     18.52 o 
  -1   7  15      256.68      320.31     25.29 o 
   0   7  15      127.12      156.36     18.79 o 
   1   7  15      160.48      150.65     18.58 o 
   2   7  15       61.52       56.56     12.75 o 
   3   7  15        3.71       -9.34      8.31 o 
   4   7  15       25.43        9.00      9.76 o 
  -1   8  15        1.15        6.38      9.61 o 
   0   8  15       74.80       70.92     14.68 o 
   1   8  15      139.31      151.11     18.25 o 
   2   8  15      445.25      403.40     27.68 o 
   3   8  15       30.21       25.53     11.42 o 
   4   8  15        0.64       -4.83      8.97 o 
  -1   9  15       45.83       49.86     14.32 o 
   0   9  15      133.48      172.83     20.09 o 
   1   9  15      360.16      403.22     27.89 o 
   2   9  15      585.52      656.85     35.74 o 
   3   9  15      370.07      379.50     27.31 o 
   4   9  15      373.14      368.75     19.39 o 
   0  10  15       33.58       30.85     12.27 o 
   1  10  15       19.46        8.04     11.30 o 
   2  10  15       23.88       43.87     14.05 o 
   3  10  15       55.47       58.10     14.65 o 
   0  11  15       20.14       14.90     11.54 o 
   1  11  15       69.58       65.08     15.62 o 
   2  11  15        3.23       -6.47     10.09 o 
   3  11  15        4.69       -4.20     10.51 o 
   1   5  16       62.46       65.96     14.08 o 
   2   5  16       27.57       27.71     11.24 o 
   1   6  16       39.36       35.20     12.99 o 
   2   6  16      270.28      280.19     23.78 o 
   1   7  16      155.35      203.77     21.69 o 
   2   7  16      292.71      283.96     24.11 o 
   1   8  16       20.52       24.81     11.48 o 
   2   8  16      191.45      198.82     21.51 o 
   2   9  16        0.20        4.77     11.24 o 
                                                 
